# Supplementary material for: RNA-seq and GSEA identifies suppression of ligand-gated chloride efflux channels as the major gene pathway contributing to form deprivation myopia
Source: Sci Rep. 2021 Mar 5;11:5280. doi: 10.1038/s41598-021-84338-y (PMC7935918; doi:10.1038/s41598-021-84338-y)
Supplement: Supplementary file 1 — Supplementary Information [file 41598_2021_84338_MOESM1_ESM.xlsx]

## Sheet: Table of Contents
Table of Contents
Manuscript Reference	Worksheet
Supplementary Table 1	ST1	Genes significantly differentially expressed after 7d of form deprivation (FD) compared to No Lens animals.
Supplementary Table 2	ST2	Genes significantly differentially expressed between 0h and 6h recovery from form deprivation myopia (FDM).
Supplementary Table 3	ST3	Genes significantly differentially expressed between 6h and 24h recovery from form deprivation myopia (FDM).
Supplementary Table 4	ST4	Genes significantly differentially expressed during recovery (ie 0hr, 6hr, 24hr) from form deprivation myopia (FDMI)
Supplementary Table 5	ST5	Enriched Pathways Significantly Altered during Recovery from Form-Deprivation (FDMR) using Pearson's correlation
Supplementary Table 6	ST6	Enriched Pathways Significantly Altered during Recovery from Form-deprivation (FDMR) usinf Signal2Noise t-test
Supplementary Table 7	ST7	Genes associated with GO ontologies in Figure 2.
Supplementary Table 8	ST8	Summary of sample characteristics for each sample library
Supplementary Table 9	ST9	Raw counts for each sample library
Supplementary Table 10	ST10	Gene annotations
Supplementary Table 11	ST11	Ranked Gene List in GSEA analysis for Pearson's correlation over time
Supplementary Table 12	ST12	Axial measurements of RNA-sequenced Chicks
Supplementary Table 13	ST13	Gene expression validation for core genes identified in the Ligand-gated Ion Channel Transport pathway significantly altered during FDMI.

## Sheet: ST1
			Log FC relative to FD0
Ensembl ID	Gene Symbol	Gene Name	No Lens	FDMR_0h	FDR
ENSGALG00000008830	BMP2	Gallus gallus bone morphogenetic protein 2 (BMP2), mRNA. [Source:RefSeq mRNA;Acc:NM_204358]""	0	-2.0565	9.67e-08
ENSGALG00000009603	LOC417800	Gallus gallus prolactin-like protein (LOC417800), mRNA. [Source:RefSeq mRNA;Acc:NM_001165912]""	0	4.09204	1.96e-06
ENSGALG00000005401	WNT9A	Gallus gallus wingless-type MMTV integration site family, member 9A (WNT9A), mRNA. [Source:RefSeq mRNA;Acc:NM_204981]""	0	1.97613	1.96e-06
ENSGALG00000011883	CLEC3B	Gallus gallus C-type lectin domain family 3, member B (CLEC3B), mRNA. [Source:RefSeq mRNA;Acc:NM_204666]""	0	0.598744	0.000561
ENSGALG00000006522	HCK	hemopoietic cell kinase [Source:HGNC Symbol;Acc:4840]""	0	3.96634	0.000948
ENSGALG00000005011	SHC4	SHC (Src homology 2 domain containing) family, member 4 [Source:HGNC Symbol;Acc:16743]""	0	-0.63398	0.00138
ENSGALG00000004270	ALDH1A2	Retinal dehydrogenase 2 [Source:UniProtKB/Swiss-Prot;Acc:O93344]""	0	-0.72073	0.001436
ENSGALG00000006413	KIAA1199	KIAA1199 [Source:HGNC Symbol;Acc:29213]""	0	0.613222	0.004155
ENSGALG00000007113	TNC	Gallus gallus tenascin C (TNC), mRNA. [Source:RefSeq mRNA;Acc:NM_205456]""	0	-0.65333	0.004174
ENSGALG00000013154	SLCO1C1	Gallus gallus solute carrier organic anion transporter family, member 1C1 (SLCO1C1), mRNA. [Source:RefSeq mRNA;Acc:NM_001039097]""	0	0.42154	0.01267
ENSGALG00000001446	GSN	Gallus gallus gelsolin (GSN), mRNA. [Source:RefSeq mRNA;Acc:NM_204934]""	0	-0.61935	0.02737
ENSGALG00000016200	SIK1	Gallus gallus salt-inducible kinase 1 (SIK1), mRNA. [Source:RefSeq mRNA;Acc:NM_204682]""	0	-0.54422	0.031578
ENSGALG00000016485	RHOB	Gallus gallus ras homolog family member B (RHOB), mRNA. [Source:RefSeq mRNA;Acc:NM_204909]""	0	0.419278	0.049786

## Sheet: ST2
			Log FC relative to FD0
			Log FC relative to FDMR_0h
Ensembl ID	Gene Symbol	Gene Name	FDMR_0h	FDMR_6h	FDR
ENSGALG00000005752	ABCA4	Uncharacterized protein [Source:UniProtKB/TrEMBL;Acc:F1N8D7]""	0	0.740783	2.1472e-12
ENSGALG00000007142	ABCD2	Gallus gallus ATP-binding cassette, sub-family D (ALD), member 2 (ABCD2), mRNA. [Source:RefSeq mRNA;Acc:NM_001199395]""	0	0.420354	0.000721957
ENSGALG00000016164	ABCG1	ATP-binding cassette, sub-family G (WHITE), member 1 [Source:HGNC Symbol;Acc:73]""	0	0.459743	0.00223076
ENSGALG00000006795	ABCG4	ATP-binding cassette, sub-family G (WHITE), member 4 [Source:HGNC Symbol;Acc:13884]""	0	0.712892	0.00909733
ENSGALG00000015081	ACER2	alkaline ceramidase 2 [Source:HGNC Symbol;Acc:23675]""	0	0.447496	0.000115304
ENSGALG00000029102	ACPL2	acid phosphatase-like 2 [Source:HGNC Symbol;Acc:26303]""	0	0.304375	0.0232977
ENSGALG00000010628	ACSL1	Gallus gallus acyl-CoA synthetase long-chain family member 1 (ACSL1), mRNA. [Source:RefSeq mRNA;Acc:NM_001012578]""	0	0.463196	0.0324418
ENSGALG00000005206	ACSL3	acyl-CoA synthetase long-chain family member 3 [Source:HGNC Symbol;Acc:3570]""	0	0.455725	4.58191e-05
ENSGALG00000006343	ACTA2	Gallus gallus actin, alpha 2, smooth muscle, aorta (ACTA2), mRNA. [Source:RefSeq mRNA;Acc:NM_001031229]""	0	-1.15271	1.54746e-06
ENSGALG00000014463	ACTN2	Alpha-actinin-2 [Source:UniProtKB/Swiss-Prot;Acc:P20111]""	0	0.362659	0.00076799
ENSGALG00000012547	ACVR1C	activin A receptor, type IC [Source:HGNC Symbol;Acc:18123]""	0	0.71007	1.4566e-05
ENSGALG00000015792	ADAMTS1	ADAM metallopeptidase with thrombospondin type 1 motif, 1 [Source:HGNC Symbol;Acc:217]""	0	0.862728	1.16091e-05
ENSGALG00000006104	ADAMTSL3	ADAMTS-like 3 [Source:HGNC Symbol;Acc:14633]""	0	0.954051	0.000207149
ENSGALG00000009082	ADCK3	Gallus gallus aarF domain containing kinase 3 (ADCK3), nuclear gene encoding mitochondrial protein, mRNA. [Source:RefSeq mRNA;Acc:NM_001199413]""	0	0.600719	0.0173758
ENSGALG00000005666	ADM	adrenomedullin [Source:HGNC Symbol;Acc:259]""	0	-1.43129	0.0142213
ENSGALG00000014182	ADORA2B	Gallus gallus adenosine A2b receptor (ADORA2B), mRNA. [Source:RefSeq mRNA;Acc:NM_205087]""	0	0.634774	0.0495053
ENSGALG00000010702	ADSS	Gallus gallus adenylosuccinate synthase (ADSS), mRNA. [Source:RefSeq mRNA;Acc:NM_001031521]""	0	0.447246	0.0131317
ENSGALG00000016206	AGPAT3	1-acylglycerol-3-phosphate O-acyltransferase 3 [Source:HGNC Symbol;Acc:326]""	0	0.300257	0.00472284
ENSGALG00000004270	ALDH1A2	Retinal dehydrogenase 2 [Source:UniProtKB/Swiss-Prot;Acc:O93344]""	0	1.54014	2.58431e-20
ENSGALG00000008996	ANKEF1	ankyrin repeat and EF-hand domain containing 1 [Source:HGNC Symbol;Acc:15803]""	0	1.01767	3.98723e-06
ENSGALG00000007996	ANKRD44	Gallus gallus ankyrin repeat domain 44 (ANKRD44), mRNA. [Source:RefSeq mRNA;Acc:NM_001012915]""	0	0.365109	0.0383783
ENSGALG00000011614	ANO4	anoctamin 4 [Source:HGNC Symbol;Acc:23837]""	0	0.999168	4.79278e-05
ENSGALG00000028807	AP1AR	adaptor-related protein complex 1 associated regulatory protein [Source:HGNC Symbol;Acc:28808]""	0	0.442379	0.0304457
ENSGALG00000003550	ARHGAP40	Gallus gallus Rho GTPase activating protein 40 (ARHGAP40), mRNA. [Source:RefSeq mRNA;Acc:NM_001145016]""	0	-0.396175	0.0272992
ENSGALG00000016602	ARHGAP6	Rho GTPase activating protein 6 [Source:HGNC Symbol;Acc:676]""	0	0.467499	0.00233923
ENSGALG00000027757	ARL4A	ADP-ribosylation factor-like 4A [Source:HGNC Symbol;Acc:695]""	0	-0.311649	0.0152459
ENSGALG00000005378	ARNTL	Gallus gallus aryl hydrocarbon receptor nuclear translocator-like (ARNTL), mRNA. [Source:RefSeq mRNA;Acc:NM_001001463]""	0	1.66269	5.83252e-51
ENSGALG00000004251	ARR3	Gallus gallus arrestin 3, retinal (ARR3), mRNA. [Source:RefSeq mRNA;Acc:NM_001097533]""	0	-1.10587	7.46451e-15
ENSGALG00000010837	ASB5	ankyrin repeat and SOCS box containing 5 [Source:HGNC Symbol;Acc:17180]""	0	0.568738	0.000120684
ENSGALG00000016685	ASMT	Gallus gallus acetylserotonin O-methyltransferase (ASMT), mRNA. [Source:RefSeq mRNA;Acc:NM_205343]""	0	-0.690841	1.67945e-06
ENSGALG00000016835	ATP11A	ATPase, class VI, type 11A [Source:HGNC Symbol;Acc:13552]""	0	0.487539	1.48422e-06
ENSGALG00000023622	AVD	Gallus gallus avidin (AVD), mRNA. [Source:RefSeq mRNA;Acc:NM_205320]""	0	2.47162	0.0140838
ENSGALG00000016128	B3GALT5	UDP-Gal:betaGlcNAc beta 1,3-galactosyltransferase, polypeptide 5 [Source:HGNC Symbol;Acc:920]""	0	1.25954	0.00785067
ENSGALG00000012188	BBS9	Bardet-Biedl syndrome 9 [Source:HGNC Symbol;Acc:30000]""	0	0.687439	5.18543e-05
ENSGALG00000005249	BICD2	bicaudal D homolog 2 (Drosophila) [Source:HGNC Symbol;Acc:17208]""	0	0.306228	0.0384601
ENSGALG00000011541	BIN1	Gallus gallus bridging integrator 1 (BIN1), mRNA. [Source:RefSeq mRNA;Acc:NM_001006524]""	0	0.243672	0.0284064
ENSGALG00000017186	BIRC2	Gallus gallus baculoviral IAP repeat containing 2 (BIRC2), mRNA. [Source:RefSeq mRNA;Acc:NM_001007822]""	0	0.267397	0.0265742
ENSGALG00000015225	BLZF1	basic leucine zipper nuclear factor 1 [Source:HGNC Symbol;Acc:1065]""	0	0.520804	1.82325e-07
ENSGALG00000008830	BMP2	Gallus gallus bone morphogenetic protein 2 (BMP2), mRNA. [Source:RefSeq mRNA;Acc:NM_204358]""	0	4.02472	8.96433e-85
ENSGALG00000010898	BMP3	Gallus gallus bone morphogenetic protein 3 (BMP3), mRNA. [Source:RefSeq mRNA;Acc:NM_001034819]""	0	-1.68136	0.000100303
ENSGALG00000012429	BMP4	Gallus gallus bone morphogenetic protein 4 (BMP4), mRNA. [Source:RefSeq mRNA;Acc:NM_205237]""	0	1.75312	0.00118723
ENSGALG00000007668	BMP7	bone morphogenetic protein 7 [Source:HGNC Symbol;Acc:1074]""	0	1.19986	4.42559e-20
ENSGALG00000010809	BZW2	Gallus gallus basic leucine zipper and W2 domains 2 (BZW2), mRNA. [Source:RefSeq mRNA;Acc:NM_001006358]""	0	0.28755	0.0373682
ENSGALG00000021231	C10ORF57	transmembrane protein C10orf57 homolog [Source:RefSeq peptide;Acc:NP_001186452]""	0	0.514552	2.35948e-07
ENSGALG00000016148	C2CD2	C2 calcium-dependent domain containing 2 [Source:HGNC Symbol;Acc:1266]""	0	0.256466	0.0330337
ENSGALG00000019867	C2orf44	chromosome 2 open reading frame 44 [Source:HGNC Symbol;Acc:26157]""	0	0.806641	2.21935e-14
ENSGALG00000009007	C2orf71	chromosome 2 open reading frame 71 [Source:HGNC Symbol;Acc:34383]""	0	-0.581833	0.000160085
ENSGALG00000009668	C4orf27	chromosome 4 open reading frame 27 [Source:HGNC Symbol;Acc:26051]""	0	-0.382135	0.0156457
ENSGALG00000014835	C7	complement component 7 [Source:HGNC Symbol;Acc:1346]""	0	1.32159	1.45629e-07
ENSGALG00000011021	C7orf31	chromosome 7 open reading frame 31 [Source:HGNC Symbol;Acc:21722]""	0	-1.85376	0.00174936
ENSGALG00000013007	CACNA2D4	calcium channel, voltage-dependent, alpha 2/delta subunit 4 [Source:HGNC Symbol;Acc:20202]""	0	1.26557	1.64302e-30
ENSGALG00000016524	CAD	carbamoyl-phosphate synthetase 2, aspartate transcarbamylase, and dihydroorotase [Source:HGNC Symbol;Acc:1424]""	0	-1.79247	0.00231787
ENSGALG00000026852	CALR	calreticulin [Source:HGNC Symbol;Acc:1455]""	0	0.317498	0.0309952
ENSGALG00000001319	CAMK1G	calcium/calmodulin-dependent protein kinase IG [Source:HGNC Symbol;Acc:14585]""	0	-0.790785	1.50323e-06
ENSGALG00000010186	CAPN1	Gallus gallus calpain 1, (mu/I) large subunit (CAPN1), mRNA. [Source:RefSeq mRNA;Acc:NM_205303]""	0	-0.352749	0.0290444
ENSGALG00000014514	CC2D2A	coiled-coil and C2 domain containing 2A [Source:HGNC Symbol;Acc:29253]""	0	-0.406383	0.0164908
ENSGALG00000012971	CCDC170	coiled-coil domain containing 170 [Source:HGNC Symbol;Acc:21177]""	0	1.15406	0.0279182
ENSGALG00000005889	CCDC18	Gallus gallus coiled-coil domain containing 18 (CCDC18), mRNA. [Source:RefSeq mRNA;Acc:NM_001252034]""	0	-0.613561	0.000901669
ENSGALG00000027168	CCDC3	coiled-coil domain containing 3 [Source:HGNC Symbol;Acc:23813]""	0	-0.895622	3.65874e-05
ENSGALG00000011084	CCSAP	centriole, cilia and spindle-associated protein [Source:HGNC Symbol;Acc:29578]""	0	-0.569608	0.000888471
ENSGALG00000008044	CD82	Gallus gallus CD82 molecule (CD82), mRNA. [Source:RefSeq mRNA;Acc:NM_001008470]""	0	1.12749	6.09177e-15
ENSGALG00000010829	CDCA7	cell division cycle associated 7 [Source:HGNC Symbol;Acc:14628]""	0	0.931456	0.00980375
ENSGALG00000025743	CDR2	Gallus gallus cerebellar degeneration-related protein 2, 62kDa (CDR2), mRNA. [Source:RefSeq mRNA;Acc:NM_001030642]""	0	-0.733094	1.1883e-07
ENSGALG00000014892	CEP85L	centrosomal protein 85kDa-like [Source:HGNC Symbol;Acc:21638]""	0	-0.427461	2.94398e-05
ENSGALG00000005434	CER1	Gallus gallus cerberus 1, cysteine knot superfamily, homolog (Xenopus laevis) (CER1), mRNA. [Source:RefSeq mRNA;Acc:NM_204823]""	0	5.78288	0.000157674
ENSGALG00000006352	CH25H	Gallus gallus cholesterol 25-hydroxylase (CH25H), mRNA. [Source:RefSeq mRNA;Acc:NM_001277354]""	0	1.52362	0.000137743
ENSGALG00000010820	CHGA	chromogranin A (parathyroid secretory protein 1) [Source:HGNC Symbol;Acc:1929]""	0	0.481465	0.000605262
ENSGALG00000008072	CHRDL1	Gallus gallus chordin-like 1 (CHRDL1), mRNA. [Source:RefSeq mRNA;Acc:NM_204171]""	0	-0.550269	6.81663e-07
ENSGALG00000027737	CIDEA	Gallus gallus cell death-inducing DFFA-like effector a (CIDEA), mRNA. [Source:RefSeq mRNA;Acc:NM_001195123]""	0	0.475266	0.00234007
ENSGALG00000000678	CITED3	Gallus gallus Cbp/p300-interacting transactivator, with Glu/Asp-rich carboxy-terminal domain, 4 (CITED4), mRNA. [Source:RefSeq mRNA;Acc:NM_204718]""	0	0.409608	0.000664034
ENSGALG00000005502	CKV6.3	Uncharacterized protein [Source:UniProtKB/TrEMBL;Acc:E1BQU8]""	0	-0.405947	0.0250353
ENSGALG00000001362	CLK3	Gallus gallus CDC-like kinase 3 (CLK3), mRNA. [Source:RefSeq mRNA;Acc:NM_001012524]""	0	0.60504	4.39905e-05
ENSGALG00000013793	CLOCK	Gallus gallus clock homolog (mouse) (CLOCK), mRNA. [Source:RefSeq mRNA;Acc:NM_204174]""	0	0.396343	0.0399209
ENSGALG00000014674	CLSTN3	calsyntenin 3 [Source:HGNC Symbol;Acc:18371]""	0	0.260416	0.0304457
ENSGALG00000015326	CLTA	Gallus gallus clathrin, light chain A (CLTA), mRNA. [Source:RefSeq mRNA;Acc:NM_001039313]""	0	0.346281	0.00406651
ENSGALG00000014904	CLUL1	clusterin-like 1 (retinal) [Source:HGNC Symbol;Acc:2096]""	0	0.588414	1.91824e-11
ENSGALG00000016749	CNGA3	Gallus gallus cyclic nucleotide gated channel alpha 3 (CNGA3), mRNA. [Source:RefSeq mRNA;Acc:NM_205221]""	0	-1.18827	1.67941e-20
ENSGALG00000001011	CNGB1	cyclic nucleotide gated channel beta 1 [Source:HGNC Symbol;Acc:2151]""	0	1.53817	3.43807e-09
ENSGALG00000015886	CNGB3	cyclic nucleotide gated channel beta 3 [Source:HGNC Symbol;Acc:2153]""	0	-0.409764	0.000390121
ENSGALG00000017644	COTL1	Gallus gallus coactosin-like 1 (Dictyostelium) (COTL1), mRNA. [Source:RefSeq mRNA;Acc:NM_001166325]""	0	0.443709	0.0392688
ENSGALG00000002817	CPLX4	complexin 4 [Source:HGNC Symbol;Acc:24330]""	0	-0.692328	7.73531e-05
ENSGALG00000012877	CREB3L2	cAMP responsive element binding protein 3-like 2 [Source:HGNC Symbol;Acc:23720]""	0	0.414277	0.0307656
ENSGALG00000008551	CRELD2	Gallus gallus cysteine-rich with EGF-like domains 2 (CRELD2), mRNA. [Source:RefSeq mRNA;Acc:NM_001199497]""	0	0.524962	0.00773097
ENSGALG00000015661	CRISPLD1	Gallus gallus cysteine-rich secretory protein LCCL domain containing 1 (CRISPLD1), mRNA. [Source:RefSeq mRNA;Acc:NM_204654]""	0	-1.11544	9.54337e-11
ENSGALG00000008436	CRY2	Gallus gallus cryptochrome 2 (photolyase-like) (CRY2), mRNA. [Source:RefSeq mRNA;Acc:NM_204244]""	0	-0.453693	9.31369e-06
ENSGALG00000000318	CSRP1	Gallus gallus cysteine and glycine-rich protein 1 (CSRP1), mRNA. [Source:RefSeq mRNA;Acc:NM_205248]""	0	-0.932509	0.00228023
ENSGALG00000028946	CSRP2	Gallus gallus cysteine and glycine-rich protein 2 (CSRP2), mRNA. [Source:RefSeq mRNA;Acc:NM_205208]""	0	0.387158	0.00750786
ENSGALG00000002909	CTGF	Gallus gallus connective tissue growth factor (CTGF), mRNA. [Source:RefSeq mRNA;Acc:NM_204274]""	0	1.18472	5.2398e-16
ENSGALG00000008559	CUL4B	cullin 4B [Source:HGNC Symbol;Acc:2555]""	0	0.269508	0.0314606
ENSGALG00000003921	DBNDD2	dysbindin (dystrobrevin binding protein 1) domain containing 2 [Source:HGNC Symbol;Acc:15881]""	0	-0.47001	0.0111654
ENSGALG00000010040	DCLK2	doublecortin-like kinase 2 [Source:HGNC Symbol;Acc:19002]""	0	-0.260472	0.0144815
ENSGALG00000003532	DDX5	Gallus gallus DEAD (Asp-Glu-Ala-Asp) box helicase 5 (DDX5), mRNA. [Source:RefSeq mRNA;Acc:NM_204827]""	0	0.36778	0.000446037
ENSGALG00000015913	DECR1	2,4-dienoyl CoA reductase 1, mitochondrial [Source:HGNC Symbol;Acc:2753]""	0	-0.432758	0.0406127
ENSGALG00000012684	DEK	Gallus gallus DEK oncogene (DEK), mRNA. [Source:RefSeq mRNA;Acc:NM_001012560]""	0	0.701944	1.74239e-08
ENSGALG00000009114	DGAT2	diacylglycerol O-acyltransferase 2 [Source:HGNC Symbol;Acc:16940]""	0	1.12373	6.05419e-19
ENSGALG00000026005	DIO2	deiodinase, iodothyronine, type II [Source:HGNC Symbol;Acc:2884]""	0	0.637221	0.0102039
ENSGALG00000016281	DMD	dystrophin [Source:RefSeq peptide;Acc:NP_990630]""	0	-0.299182	0.00133196
ENSGALG00000016894	DNAJC3	Gallus gallus DnaJ (Hsp40) homolog, subfamily C, member 3 (DNAJC3), mRNA. [Source:RefSeq mRNA;Acc:NM_001008437]""	0	0.293687	0.0265742
ENSGALG00000009480	DOCK4	dedicator of cytokinesis 4 [Source:HGNC Symbol;Acc:19192]""	0	0.390541	0.00145577
ENSGALG00000013766	DSEL	dermatan sulfate epimerase-like [Source:HGNC Symbol;Acc:18144]""	0	-0.567663	0.0272159
ENSGALG00000009837	DTL	Gallus gallus denticleless E3 ubiquitin protein ligase homolog (Drosophila) (DTL), mRNA. [Source:RefSeq mRNA;Acc:NM_001031048]""	0	0.548813	0.0130475
ENSGALG00000026085	DUSP7	dual specificity phosphatase 7 [Source:HGNC Symbol;Acc:3073]""	0	-0.6555	7.76299e-05
ENSGALG00000000863	DYRK3	dual-specificity tyrosine-(Y)-phosphorylation regulated kinase 3 [Source:HGNC Symbol;Acc:3094]""	0	0.529568	1.23271e-05
ENSGALG00000003045	E2F1	transcription factor E2F1 [Source:RefSeq peptide;Acc:NP_990550]""	0	1.71506	0.0265078
ENSGALG00000012809	ECI2	enoyl-CoA delta isomerase 2 [Source:HGNC Symbol;Acc:14601]""	0	-0.548109	0.00017321
ENSGALG00000012116	EEPD1	endonuclease/exonuclease/phosphatase family domain containing 1 [Source:HGNC Symbol;Acc:22223]""	0	0.738668	0.000578579
ENSGALG00000010001	EGLN3	egl-9 family hypoxia-inducible factor 3 [Source:HGNC Symbol;Acc:14661]""	0	0.61483	0.0200733
ENSGALG00000000856	EIF2D	Gallus gallus eukaryotic translation initiation factor 2D (EIF2D), mRNA. [Source:RefSeq mRNA;Acc:NM_001006322]""	0	0.446517	0.00212262
ENSGALG00000017169	ELMOD1	ELMO/CED-12 domain containing 1 [Source:HGNC Symbol;Acc:25334]""	0	0.257802	0.0415804
ENSGALG00000012748	ELOVL2	Gallus gallus ELOVL fatty acid elongase 2 (ELOVL2), mRNA. [Source:RefSeq mRNA;Acc:NM_001197308]""	0	0.659107	3.27575e-10
ENSGALG00000014528	ENO2	Gallus gallus enolase 2 (gamma, neuronal) (ENO2), mRNA. [Source:RefSeq mRNA;Acc:NM_204876]""	0	0.366389	0.00424353
ENSGALG00000016428	ENPP2	Gallus gallus ectonucleotide pyrophosphatase/phosphodiesterase 2 (ENPP2), mRNA. [Source:RefSeq mRNA;Acc:NM_001198662]""	0	-0.381141	0.0181882
ENSGALG00000010365	ESRRB	estrogen-related receptor beta [Source:HGNC Symbol;Acc:3473]""	0	1.15553	5.65446e-28
ENSGALG00000013205	ETNK1	ethanolamine kinase 1 [Source:HGNC Symbol;Acc:24649]""	0	0.591601	2.89728e-06
ENSGALG00000010090	FAM160A1	family with sequence similarity 160, member A1 [Source:HGNC Symbol;Acc:34237]""	0	0.507637	0.034365
ENSGALG00000001870	FAM190B	Gallus gallus family with sequence similarity 190, member B (FAM190B), mRNA. [Source:RefSeq mRNA;Acc:NM_001199508]""	0	0.545361	0.00015749
ENSGALG00000027872	FAM47E-STBD1	FAM47E-STBD1 readthrough [Source:HGNC Symbol;Acc:44667]""	0	-0.479302	2.62629e-05
ENSGALG00000017291	FAR2	fatty acyl CoA reductase 2 [Source:HGNC Symbol;Acc:25531]""	0	0.61197	2.86109e-05
ENSGALG00000006327	FBXL21	Gallus gallus F-box and leucine-rich repeat protein 21 (FBXL21), transcript variant 2, mRNA. [Source:RefSeq mRNA;Acc:NM_001270995]""	0	0.645362	1.50424e-08
ENSGALG00000016665	FDFT1	Gallus gallus farnesyl-diphosphate farnesyltransferase 1 (FDFT1), mRNA. [Source:RefSeq mRNA;Acc:NM_001039294]""	0	0.356102	0.0232977
ENSGALG00000014501	FGFBP2	Gallus gallus fibroblast growth factor binding protein 2 (FGFBP2), mRNA. [Source:RefSeq mRNA;Acc:NM_204447]""	0	0.817639	0.00909733
ENSGALG00000015708	FGFR3	Gallus gallus fibroblast growth factor receptor 3 (FGFR3), mRNA. [Source:RefSeq mRNA;Acc:NM_205509]""	0	0.59978	0.000387152
ENSGALG00000003866	FIBCD1	fibrinogen C domain containing 1 [Source:HGNC Symbol;Acc:25922]""	0	-0.767977	0.0383783
ENSGALG00000012525	FMNL2	formin-like 2 [Source:HGNC Symbol;Acc:18267]""	0	0.585414	4.58191e-05
ENSGALG00000006095	FRMPD2	FERM and PDZ domain containing 2 [Source:HGNC Symbol;Acc:28572]""	0	0.465293	3.81117e-05
ENSGALG00000023933	G0S2	Gallus gallus G0/G1switch 2 (G0S2), mRNA. [Source:RefSeq mRNA;Acc:NM_001190924]""	0	1.30594	0.00574812
ENSGALG00000009898	GAB1	GRB2-associated binding protein 1 [Source:HGNC Symbol;Acc:4066]""	0	0.535836	4.12236e-05
ENSGALG00000008408	GAB3	GRB2-associated binding protein 3 [Source:HGNC Symbol;Acc:17515]""	0	-0.502085	0.0260068
ENSGALG00000015352	GAK	cyclin G associated kinase [Source:HGNC Symbol;Acc:4113]""	0	-0.643574	1.32483e-09
ENSGALG00000009078	GALNT14	UDP-N-acetyl-alpha-D-galactosamine:polypeptide N-acetylgalactosaminyltransferase 14 (GalNAc-T14) [Source:HGNC Symbol;Acc:22946]""	0	0.794395	6.77572e-08
ENSGALG00000010744	GALNT7	UDP-N-acetyl-alpha-D-galactosamine:polypeptide N-acetylgalactosaminyltransferase 7 (GalNAc-T7) [Source:HGNC Symbol;Acc:4129]""	0	0.34298	0.0299348
ENSGALG00000011104	GCG	Gallus gallus glucagon (GCG), transcript variant 3, mRNA. [Source:RefSeq mRNA;Acc:NM_001190165]""	0	1.02036	1.45873e-09
ENSGALG00000015954	GEM	Gallus gallus GTP binding protein overexpressed in skeletal muscle (GEM), mRNA. [Source:RefSeq mRNA;Acc:NM_213579]""	0	-0.569692	0.0272992
ENSGALG00000013760	GFPT2	glutamine-fructose-6-phosphate transaminase 2 [Source:HGNC Symbol;Acc:4242]""	0	0.938109	5.39121e-05
ENSGALG00000016296	GFRAL	GDNF family receptor alpha like [Source:HGNC Symbol;Acc:32789]""	0	1.25343	0.00596018
ENSGALG00000009845	GJD2	Gallus gallus gap junction protein, delta 2, 36kDa (GJD2), mRNA. [Source:RefSeq mRNA;Acc:NM_204582]""	0	0.382349	0.00779874
ENSGALG00000005959	GLMN	glomulin, FKBP associated protein [Source:HGNC Symbol;Acc:14373]""	0	0.659052	7.53923e-06
ENSGALG00000027483	GLRX	Gallus gallus glutaredoxin (thioltransferase) (GLRX), mRNA. [Source:RefSeq mRNA;Acc:NM_205160]""	0	1.80807	5.6128e-06
ENSGALG00000028440	GNA13	guanine nucleotide binding protein (G protein), alpha 13 [Source:HGNC Symbol;Acc:4381]""	0	-0.457675	0.00259772
ENSGALG00000001334	GNB1	Gallus gallus guanine nucleotide binding protein (G protein), beta polypeptide 1 (GNB1), mRNA. [Source:RefSeq mRNA;Acc:NM_001012835]""	0	0.391955	0.00102052
ENSGALG00000026333	GNGT2	guanine nucleotide binding protein (G protein), gamma transducing activity polypeptide 2 [Source:HGNC Symbol;Acc:4412]""	0	0.45777	0.0188659
ENSGALG00000006080	GPC4	glypican 4 [Source:HGNC Symbol;Acc:4452]""	0	0.538902	0.00317762
ENSGALG00000002557	GPR133	G protein-coupled receptor 133 [Source:HGNC Symbol;Acc:19893]""	0	1.52793	9.82143e-08
ENSGALG00000010843	GPR137B	Gallus gallus G protein-coupled receptor 137B (GPR137B), mRNA. [Source:RefSeq mRNA;Acc:NM_001031062]""	0	0.922986	1.77092e-05
ENSGALG00000008032	GPR22	G protein-coupled receptor 22 [Source:HGNC Symbol;Acc:4477]""	0	-0.524347	0.000578579
ENSGALG00000002048	GPRIN2	Gallus gallus G protein regulated inducer of neurite outgrowth 2 (GPRIN2), mRNA. [Source:RefSeq mRNA;Acc:NM_204844]""	0	0.337235	0.00447632
ENSGALG00000002090	GPSM2	G-protein signaling modulator 2 [Source:HGNC Symbol;Acc:29501]""	0	-0.357166	0.00379985
ENSGALG00000002800	GRK7	G protein-coupled receptor kinase 7 [Source:HGNC Symbol;Acc:17031]""	0	-0.96027	1.20324e-17
ENSGALG00000017238	GRM5	Gallus gallus glutamate receptor, metabotropic 5 (GRM5), mRNA. [Source:RefSeq mRNA;Acc:NM_204138]""	0	0.506366	0.014571
ENSGALG00000001431	GUCA1A	Gallus gallus guanylate cyclase activator 1A (retina) (GUCA1A), mRNA. [Source:RefSeq mRNA;Acc:NM_204320]""	0	-0.952661	2.68007e-13
ENSGALG00000001418	GUCA1B	Gallus gallus guanylate cyclase activator 1B (retina) (GUCA1B), mRNA. [Source:RefSeq mRNA;Acc:NM_001007881]""	0	0.481088	0.000241216
ENSGALG00000015364	GUCA1C	guanylate cyclase activator 1C [Source:HGNC Symbol;Acc:4680]""	0	-0.777567	9.56196e-09
ENSGALG00000016394	HAS2	hyaluronan synthase 2 [Source:RefSeq peptide;Acc:NP_990137]""	0	1.21186	0.021803
ENSGALG00000010363	HERC3	Gallus gallus hect domain and RLD 3 (HERC3), mRNA. [Source:RefSeq mRNA;Acc:NM_001039298]""	0	-0.291794	0.0279829
ENSGALG00000005297	HHATL	Gallus gallus hedgehog acyltransferase-like (HHATL), mRNA. [Source:RefSeq mRNA;Acc:NM_001199576]""	0	0.92332	0.0312405
ENSGALG00000011695	HIPK3	Gallus gallus homeodomain interacting protein kinase 3 (HIPK3), mRNA. [Source:RefSeq mRNA;Acc:NM_001199411]""	0	-0.342702	0.00657612
ENSGALG00000027365	HIVEP3	human immunodeficiency virus type I enhancer binding protein 3 [Source:HGNC Symbol;Acc:13561]""	0	-0.549044	0.000444259
ENSGALG00000014862	HMGCS1	Gallus gallus 3-hydroxy-3-methylglutaryl-CoA synthase 1 (soluble) (HMGCS1), mRNA. [Source:RefSeq mRNA;Acc:NM_205411]""	0	0.369125	0.0348731
ENSGALG00000014870	HSF2	Gallus gallus heat shock transcription factor 2 (HSF2), mRNA. [Source:RefSeq mRNA;Acc:NM_001167764]""	0	-0.432721	0.00140301
ENSGALG00000012726	HSP90B1	Gallus gallus heat shock protein 90kDa beta (Grp94), member 1 (HSP90B1), mRNA. [Source:RefSeq mRNA;Acc:NM_204289]""	0	0.491295	7.94765e-05
ENSGALG00000001000	HSPA5	Gallus gallus heat shock 70kDa protein 5 (glucose-regulated protein, 78kDa) (HSPA5), mRNA. [Source:RefSeq mRNA;Acc:NM_205491]""	0	0.31393	0.0233813
ENSGALG00000017077	HSPH1	heat shock 105kDa [Source:RefSeq peptide;Acc:NP_001153170]""	0	-0.376014	0.00363357
ENSGALG00000007659	HYOU1	hypoxia up-regulated protein 1 precursor [Source:RefSeq peptide;Acc:NP_001006588]""	0	0.343718	0.00793311
ENSGALG00000008491	IAP3	Gallus gallus X-linked inhibitor of apoptosis (XIAP), mRNA. [Source:RefSeq mRNA;Acc:NM_204588]""	0	-0.486157	0.00103422
ENSGALG00000016403	ID2	Gallus gallus inhibitor of DNA binding 2, dominant negative helix-loop-helix protein (ID2), mRNA. [Source:RefSeq mRNA;Acc:NM_205002]""	0	0.465157	0.00259772
ENSGALG00000016785	IL1RL1	Gallus gallus interleukin 1 receptor-like 1 (IL1RL1), transcript variant 3, mRNA. [Source:RefSeq mRNA;Acc:NM_001024590]""	0	0.720741	0.000578579
ENSGALG00000015897	IMPG1	Gallus gallus interphotoreceptor matrix proteoglycan 1 (IMPG1), mRNA. [Source:RefSeq mRNA;Acc:NM_204241]""	0	-0.345437	0.00550562
ENSGALG00000011608	INF2	inverted formin, FH2 and WH2 domain containing [Source:HGNC Symbol;Acc:23791]""	0	0.766279	1.43527e-11
ENSGALG00000001606	INPP5B	inositol polyphosphate-5-phosphatase, 75kDa [Source:HGNC Symbol;Acc:6077]""	0	0.890766	1.5551e-16
ENSGALG00000014978	IQGAP2	Gallus gallus IQ motif containing GTPase activating protein 2 (IQGAP2), mRNA. [Source:RefSeq mRNA;Acc:NM_001277778]""	0	0.814521	3.1325e-15
ENSGALG00000008747	ITGA8	Gallus gallus integrin, alpha 8 (ITGA8), mRNA. [Source:RefSeq mRNA;Acc:NM_205288]""	0	-0.604793	0.0242071
ENSGALG00000002655	ITGAV	Gallus gallus integrin, alpha V (ITGAV), mRNA. [Source:RefSeq mRNA;Acc:NM_205439]""	0	0.353647	0.00701045
ENSGALG00000009020	JAG1	jagged 1 [Source:HGNC Symbol;Acc:6188]""	0	0.459475	0.00122112
ENSGALG00000011744	KALRN	kalirin, RhoGEF kinase [Source:HGNC Symbol;Acc:4814]""	0	0.284839	0.0497675
ENSGALG00000001490	KCNJ13	potassium inwardly-rectifying channel, subfamily J, member 13 [Source:HGNC Symbol;Acc:6259]""	0	1.17383	1.23137e-18
ENSGALG00000002118	KCNMB1	Gallus gallus potassium large conductance calcium-activated channel, subfamily M, beta member 1 (KCNMB1), mRNA. [Source:RefSeq mRNA;Acc:NM_204602]""	0	-2.00419	0.00574812
ENSGALG00000027617	KCNMB2	potassium large conductance calcium-activated channel, subfamily M, beta member 2 [Source:HGNC Symbol;Acc:6286]""	0	1.04473	9.93331e-14
ENSGALG00000006472	KCNQ1	potassium voltage-gated channel, KQT-like subfamily, member 1 [Source:HGNC Symbol;Acc:6294]""	0	-0.748845	0.00137215
ENSGALG00000000511	KCTD20	potassium channel tetramerization domain containing 20 [Source:HGNC Symbol;Acc:21052]""	0	0.293274	0.02517
ENSGALG00000002618	KCTD7	Gallus gallus potassium channel tetramerisation domain containing 7 (KCTD7), mRNA. [Source:RefSeq mRNA;Acc:NM_001039269]""	0	-0.501602	0.0437681
ENSGALG00000012685	KDM1B	lysine (K)-specific demethylase 1B [Source:HGNC Symbol;Acc:21577]""	0	0.431735	0.0071085
ENSGALG00000004091	KDM4B	lysine (K)-specific demethylase 4B [Source:HGNC Symbol;Acc:29136]""	0	0.290615	0.0114115
ENSGALG00000016203	KHDRBS3	KH domain containing, RNA binding, signal transduction associated 3 [Source:HGNC Symbol;Acc:18117]""	0	-0.448078	1.44815e-05
ENSGALG00000009428	KIAA0247	KIAA0247 [Source:HGNC Symbol;Acc:19956]""	0	-0.336507	0.0391551
ENSGALG00000002445	KIAA0319L	KIAA0319-like [Source:HGNC Symbol;Acc:30071]""	0	0.245849	0.034365
ENSGALG00000015836	KIAA1009	KIAA1009 [Source:HGNC Symbol;Acc:21107]""	0	-0.655929	7.69605e-07
ENSGALG00000006413	KIAA1199	KIAA1199 [Source:HGNC Symbol;Acc:29213]""	0	-0.510057	0.0109794
ENSGALG00000006606	KIAA1324L	KIAA1324-like [Source:HGNC Symbol;Acc:21945]""	0	-0.262603	0.016987
ENSGALG00000010611	KIAA1430	KIAA1430 [Source:HGNC Symbol;Acc:29276]""	0	0.521643	0.0159321
ENSGALG00000026794	KIAA1456	KIAA1456 [Source:HGNC Symbol;Acc:26725]""	0	-0.339937	0.0488026
ENSGALG00000012796	KIAA1549	KIAA1549 [Source:HGNC Symbol;Acc:22219]""	0	0.330221	0.008841
ENSGALG00000010120	KIF2C	kinesin family member 2C [Source:HGNC Symbol;Acc:6393]""	0	-0.551157	7.13485e-07
ENSGALG00000016388	KLHL34	kelch-like family member 34 [Source:HGNC Symbol;Acc:26634]""	0	2.29933	0.000387005
ENSGALG00000005685	KSR1	kinase suppressor of ras 1 [Source:HGNC Symbol;Acc:6465]""	0	-0.327055	0.0163815
ENSGALG00000008759	LAMP3	Gallus gallus lysosomal-associated membrane protein 3 (LAMP3), mRNA. [Source:RefSeq mRNA;Acc:NM_001146132]""	0	1.59464	8.39235e-16
ENSGALG00000028628	LAPTM4B	lysosomal protein transmembrane 4 beta [Source:HGNC Symbol;Acc:13646]""	0	0.348674	0.00212262
ENSGALG00000009052	LBH	Gallus gallus limb bud and heart development homolog (mouse) (LBH), mRNA. [Source:RefSeq mRNA;Acc:NM_001031038]""	0	0.719016	5.6311e-09
ENSGALG00000001051	LDLRAP1	low density lipoprotein receptor adaptor protein 1 [Source:HGNC Symbol;Acc:18640]""	0	0.425352	0.0131135
ENSGALG00000028721	LMOD1	leiomodin 1 (smooth muscle) [Source:HGNC Symbol;Acc:6647]""	0	-1.98769	0.00471188
ENSGALG00000015374	LOC396454	Gallus gallus purpurin (LOC396454), mRNA. [Source:RefSeq mRNA;Acc:NM_205467]""	0	-2.0184	1.00567e-63
ENSGALG00000009603	LOC417800	Gallus gallus prolactin-like protein (LOC417800), mRNA. [Source:RefSeq mRNA;Acc:NM_001165912]""	0	-3.11174	0.000351596
ENSGALG00000015857	LOC420209	Gallus gallus carbonic anhydrase III-like (LOC420209), mRNA. [Source:RefSeq mRNA;Acc:NM_001277410]""	0	-0.975978	0.0438245
ENSGALG00000013725	LONRF1	LON peptidase N-terminal domain and ring finger 1 [Source:HGNC Symbol;Acc:26302]""	0	-0.595504	0.00053093
ENSGALG00000016768	LONRF2	LON peptidase N-terminal domain and ring finger 2 [Source:HGNC Symbol;Acc:24788]""	0	0.438873	0.000114094
ENSGALG00000003574	LPCAT2	Gallus gallus lysophosphatidylcholine acyltransferase 2 (LPCAT2), mRNA. [Source:RefSeq mRNA;Acc:NM_001030568]""	0	0.500359	0.0156018
ENSGALG00000009276	LRAT	lecithin retinol acyltransferase (phosphatidylcholine--retinol O-acyltransferase) [Source:HGNC Symbol;Acc:6685]""	0	-0.953571	8.00704e-17
ENSGALG00000026214	LRTM2	leucine-rich repeats and transmembrane domains 2 [Source:HGNC Symbol;Acc:32443]""	0	-0.609608	6.43556e-07
ENSGALG00000012770	MAK	male germ cell-associated kinase [Source:HGNC Symbol;Acc:6816]""	0	0.527355	1.4566e-05
ENSGALG00000005929	MAML1	mastermind-like 1 (Drosophila) [Source:HGNC Symbol;Acc:13632]""	0	0.414246	0.00682109
ENSGALG00000016224	MAOA	Gallus gallus monoamine oxidase A (MAOA), nuclear gene encoding mitochondrial protein, mRNA. [Source:RefSeq mRNA;Acc:NM_001030799]""	0	-0.725674	0.000942039
ENSGALG00000016223	MAOB	monoamine oxidase B [Source:HGNC Symbol;Acc:6834]""	0	-0.808402	0.00234007
ENSGALG00000013892	MAP3K5	mitogen-activated protein kinase kinase kinase 5 [Source:HGNC Symbol;Acc:6857]""	0	-0.415988	0.0158272
ENSGALG00000007356	MAP3K8	mitogen-activated protein kinase kinase kinase 8 [Source:HGNC Symbol;Acc:6860]""	0	1.24636	0.0172169
ENSGALG00000013900	MAP7	Gallus gallus microtubule-associated protein 7 (MAP7), mRNA. [Source:RefSeq mRNA;Acc:NM_001031072]""	0	0.343215	0.000570237
ENSGALG00000008744	MCF2L2	MCF.2 cell line derived transforming sequence-like 2 [Source:HGNC Symbol;Acc:30319]""	0	0.936455	3.14711e-14
ENSGALG00000006037	MCM2	Gallus gallus minichromosome maintenance complex component 2 (MCM2), mRNA. [Source:RefSeq mRNA;Acc:NM_001006139]""	0	0.75699	0.0322338
ENSGALG00000013835	MED6	Gallus gallus mediator complex subunit 6 (MED6), mRNA. [Source:RefSeq mRNA;Acc:NM_001159425]""	0	-0.443156	0.00249878
ENSGALG00000014645	MEF2C	Uncharacterized protein [Source:UniProtKB/TrEMBL;Acc:E1C5C0]""	0	-0.417003	0.0144777
ENSGALG00000009667	MFAP3L	microfibrillar-associated protein 3-like [Source:HGNC Symbol;Acc:29083]""	0	0.381019	0.0279829
ENSGALG00000011740	MGP	Gallus gallus matrix Gla protein (MGP), mRNA. [Source:RefSeq mRNA;Acc:NM_205044]""	0	0.822306	0.00401844
ENSGALG00000001473	MIB2	Gallus gallus mindbomb E3 ubiquitin protein ligase 2 (MIB2), mRNA. [Source:RefSeq mRNA;Acc:NM_001006301]""	0	0.36078	0.0147932
ENSGALG00000005540	MICAL2	microtubule associated monooxygenase, calponin and LIM domain containing 2 [Source:HGNC Symbol;Acc:24693]""	0	1.07812	1.07278e-07
ENSGALG00000013042	MICAL3	microtubule associated monooxygenase, calponin and LIM domain containing 3 [Source:HGNC Symbol;Acc:24694]""	0	0.463866	1.75658e-06
ENSGALG00000025163	MIR1627	gga-mir-1627 [Source:miRBase;Acc:MI0007356]""	0	1.65817	0.0265742
ENSGALG00000003078	MMD	Gallus gallus monocyte to macrophage differentiation-associated (MMD), mRNA. [Source:RefSeq mRNA;Acc:NM_001030704]""	0	0.343453	0.00444833
ENSGALG00000005846	MPDZ	Gallus gallus multiple PDZ domain protein (MPDZ), mRNA. [Source:RefSeq mRNA;Acc:NM_001256123]""	0	-0.2611	0.0324862
ENSGALG00000003758	MREG	melanoregulin [Source:HGNC Symbol;Acc:25478]""	0	0.614207	0.000160085
ENSGALG00000005632	MRVI1	murine retrovirus integration site 1 homolog [Source:HGNC Symbol;Acc:7237]""	0	-1.35497	1.14851e-12
ENSGALG00000015628	MSANTD1	Myb/SANT-like DNA-binding domain containing 1 [Source:HGNC Symbol;Acc:33741]""	0	0.803206	0.0233813
ENSGALG00000001561	MXRA8	Gallus gallus matrix-remodelling associated 8 (MXRA8), mRNA. [Source:RefSeq mRNA;Acc:NM_204636]""	0	-0.59271	0.0144815
ENSGALG00000024047	MYCL	v-myc avian myelocytomatosis viral oncogene lung carcinoma derived homolog [Source:HGNC Symbol;Acc:7555]""	0	1.76566	0.0361625
ENSGALG00000000585	MYL4	myosin, light chain 4, alkali; atrial, embryonic [Source:HGNC Symbol;Acc:7585]""	0	-0.828874	0.0487539
ENSGALG00000005122	MYO1H	myosin IH [Source:HGNC Symbol;Acc:13879]""	0	-1.21584	0.0279829
ENSGALG00000007647	MYO3A	myosin IIIA [Source:HGNC Symbol;Acc:7601]""	0	0.275154	0.0415804
ENSGALG00000000733	MYO7A	myosin VIIA [Source:HGNC Symbol;Acc:7606]""	0	0.361856	0.00251096
ENSGALG00000023069	MYRIP	myosin VIIA and Rab interacting protein [Source:HGNC Symbol;Acc:19156]""	0	-0.387563	0.0003781
ENSGALG00000011529	NAAA	N-acylethanolamine acid amidase [Source:HGNC Symbol;Acc:736]""	0	0.476107	0.0448504
ENSGALG00000001359	NADK	Gallus gallus NAD kinase (NADK), mRNA. [Source:RefSeq mRNA;Acc:NM_001030870]""	0	-0.530323	0.00091746
ENSGALG00000015607	NCOA2	nuclear receptor coactivator 2 [Source:HGNC Symbol;Acc:7669]""	0	-0.315979	0.0221905
ENSGALG00000016216	NDRG1	N-myc downstream regulated 1 [Source:HGNC Symbol;Acc:7679]""	0	1.04217	1.64302e-30
ENSGALG00000008437	NET1	Gallus gallus neuroepithelial cell transforming 1 (NET1), mRNA. [Source:RefSeq mRNA;Acc:NM_001030648]""	0	0.613965	0.00405031
ENSGALG00000015209	NFIL3	Gallus gallus nuclear factor, interleukin 3 regulated (NFIL3), mRNA. [Source:RefSeq mRNA;Acc:NM_204618]""	0	1.56292	1.01135e-54
ENSGALG00000027864	NFKBIA	nuclear factor of kappa light polypeptide gene enhancer in B-cells inhibitor, alpha [Source:HGNC Symbol;Acc:7797]""	0	-0.576575	0.0079283
ENSGALG00000014861	NIM1	Gallus gallus serine/threonine-protein kinase NIM1 (NIM1), mRNA. [Source:RefSeq mRNA;Acc:NM_001252130]""	0	-0.923652	3.21553e-17
ENSGALG00000003767	NKD1	naked cuticle homolog 1 (Drosophila) [Source:HGNC Symbol;Acc:17045]""	0	0.762248	0.00464923
ENSGALG00000005699	NLK	nemo-like kinase [Source:HGNC Symbol;Acc:29858]""	0	0.498565	2.44973e-07
ENSGALG00000038096	NOS2	Gallus gallus nitric oxide synthase 2, inducible (NOS2), mRNA. [Source:RefSeq mRNA;Acc:NM_204961]""	0	0.523254	0.008841
ENSGALG00000016774	NPAS2	Gallus gallus neuronal PAS domain protein 2 (NPAS2), mRNA. [Source:RefSeq mRNA;Acc:NM_001030542]""	0	0.879731	2.36288e-13
ENSGALG00000017405	NPR3	natriuretic peptide receptor C/guanylate cyclase C (atrionatriuretic peptide receptor C) [Source:HGNC Symbol;Acc:7945]""	0	1.71642	1.4982e-13
ENSGALG00000017418	NPTX1	neuronal pentraxin I [Source:HGNC Symbol;Acc:7952]""	0	-0.987401	0.00684744
ENSGALG00000003562	NPTX2	neuronal pentraxin II [Source:HGNC Symbol;Acc:7953]""	0	-0.662026	3.35348e-05
ENSGALG00000011291	NR1D2	Gallus gallus nuclear receptor subfamily 1, group D, member 2 (NR1D2), mRNA. [Source:RefSeq mRNA;Acc:NM_205205]""	0	-0.750664	2.55867e-10
ENSGALG00000002093	NR2E3	Gallus gallus nuclear receptor subfamily 2, group E, member 3 (NR2E3), mRNA. [Source:RefSeq mRNA;Acc:NM_204594]""	0	-2.1383	8.50856e-05
ENSGALG00000015681	NRIP1	nuclear receptor interacting protein 1 [Source:HGNC Symbol;Acc:8001]""	0	0.375522	0.0160712
ENSGALG00000001567	NT5DC2	5'-nucleotidase domain containing 2 [Source:HGNC Symbol;Acc:25717]""	0	0.724328	1.28991e-07
ENSGALG00000001934	OPN4	Gallus gallus opsin 4 (OPN4), mRNA. [Source:RefSeq mRNA;Acc:NM_001044653]""	0	0.394897	0.00297298
ENSGALG00000015086	OSBPL1A	oxysterol binding protein-like 1A [Source:HGNC Symbol;Acc:16398]""	0	0.282622	0.0360717
ENSGALG00000026426	OTUD1	OTU domain containing 1 [Source:HGNC Symbol;Acc:27346]""	0	1.02601	1.039e-10
ENSGALG00000026902	P2RX6	purinergic receptor P2X, ligand-gated ion channel, 6 [Source:HGNC Symbol;Acc:8538]""	0	0.77326	0.010827
ENSGALG00000004325	P4HA1	Gallus gallus prolyl 4-hydroxylase, alpha polypeptide I (P4HA1), transcript variant 1, mRNA. [Source:RefSeq mRNA;Acc:NM_001198735]""	0	0.304287	0.0408414
ENSGALG00000017311	P4HA3	prolyl 4-hydroxylase, alpha polypeptide III [Source:HGNC Symbol;Acc:30135]""	0	-0.945864	0.0370906
ENSGALG00000008947	PAK7	Gallus gallus p21 protein (Cdc42/Rac)-activated kinase 7 (PAK7), mRNA. [Source:RefSeq mRNA;Acc:NM_001199409]""	0	-0.501939	0.000156524
ENSGALG00000007079	PAPPA	pregnancy-associated plasma protein A, pappalysin 1 [Source:HGNC Symbol;Acc:8602]""	0	0.684207	0.00996929
ENSGALG00000005901	PCMTD2	protein-L-isoaspartate (D-aspartate) O-methyltransferase domain containing 2 [Source:HGNC Symbol;Acc:15882]""	0	0.563934	1.24887e-05
ENSGALG00000007474	PCYT1A	phosphate cytidylyltransferase 1, choline, alpha [Source:HGNC Symbol;Acc:8754]""	0	0.543751	0.000378912
ENSGALG00000011537	PDE10A	phosphodiesterase 10A [Source:HGNC Symbol;Acc:8772]""	0	0.546896	0.0319121
ENSGALG00000013143	PDE3A	phosphodiesterase 3A, cGMP-inhibited [Source:HGNC Symbol;Acc:8778]""	0	0.50518	0.00124535
ENSGALG00000015373	PDE6B	Phosphodiesterase 6b subunit; Uncharacterized protein [Source:UniProtKB/TrEMBL;Acc:F1NA42]""	0	-1.24036	1.08133e-31
ENSGALG00000006626	PDE6C	Gallus gallus phosphodiesterase 6C, cGMP-specific, cone, alpha prime (PDE6C), mRNA. [Source:RefSeq mRNA;Acc:NM_204986]""	0	-0.764619	2.68641e-14
ENSGALG00000016186	PDE9A	phosphodiesterase 9A [Source:HGNC Symbol;Acc:8795]""	0	0.467692	0.00194716
ENSGALG00000013929	PDGFRA	Gallus gallus platelet-derived growth factor receptor, alpha polypeptide (PDGFRA), mRNA. [Source:RefSeq mRNA;Acc:NM_204749]""	0	0.681507	3.49383e-05
ENSGALG00000021313	PDGFRB	platelet-derived growth factor receptor, beta polypeptide [Source:HGNC Symbol;Acc:8804]""	0	0.781582	0.0102665
ENSGALG00000008348	PDIA3	Gallus gallus protein disulfide isomerase family A, member 3 (PDIA3), mRNA. [Source:RefSeq mRNA;Acc:NM_204110]""	0	0.296791	0.0191988
ENSGALG00000012415	PDIA4	Gallus gallus protein disulfide isomerase family A, member 4 (PDIA4), mRNA. [Source:RefSeq mRNA;Acc:NM_001006370]""	0	0.446238	0.000154194
ENSGALG00000005146	PDP2	pyruvate dehyrogenase phosphatase catalytic subunit 2 [Source:HGNC Symbol;Acc:30263]""	0	-0.621789	3.8545e-05
ENSGALG00000016205	PDXK	Gallus gallus pyridoxal (pyridoxine, vitamin B6) kinase (PDXK), transcript variant 2, mRNA. [Source:RefSeq mRNA;Acc:NM_001278085]""	0	0.580478	1.02969e-06
ENSGALG00000002854	PDZD2	PDZ domain containing 2 [Source:HGNC Symbol;Acc:18486]""	0	-0.257097	0.0433386
ENSGALG00000005521	PER2	Gallus gallus period homolog 2 (Drosophila) (PER2), mRNA. [Source:RefSeq mRNA;Acc:NM_204262]""	0	-0.811623	4.64659e-17
ENSGALG00000000573	PER3	period circadian clock 3 [Source:HGNC Symbol;Acc:8847]""	0	-1.95377	2.23563e-31
ENSGALG00000007966	PGAP1	post-GPI attachment to proteins 1 [Source:HGNC Symbol;Acc:25712]""	0	0.870411	5.69861e-09
ENSGALG00000006942	PIK3IP1	phosphoinositide-3-kinase interacting protein 1 [Source:HGNC Symbol;Acc:24942]""	0	-0.405645	0.0138143
ENSGALG00000010335	PIK3R3	phosphoinositide-3-kinase, regulatory subunit 3 (gamma) [Source:HGNC Symbol;Acc:8981]""	0	0.384234	0.00238327
ENSGALG00000017393	PKDCC	protein kinase domain containing, cytoplasmic [Source:HGNC Symbol;Acc:25123]""	0	0.599451	0.000319714
ENSGALG00000011149	PLA2R1	Gallus gallus phospholipase A2 receptor 1, 180kDa (PLA2R1), mRNA. [Source:RefSeq mRNA;Acc:NM_206983]""	0	0.695477	0.0279829
ENSGALG00000001207	PLCH2	phospholipase C, eta 2 [Source:HGNC Symbol;Acc:29037]""	0	0.353179	0.00286684
ENSGALG00000009507	PLEKHH1	pleckstrin homology domain containing, family H (with MyTH4 domain) member 1 [Source:HGNC Symbol;Acc:17733]""	0	0.665428	0.00250735
ENSGALG00000011944	PMM1	phosphomannomutase 1 [Source:HGNC Symbol;Acc:9114]""	0	-0.720594	1.53363e-05
ENSGALG00000027194	PMVK	phosphomevalonate kinase [Source:HGNC Symbol;Acc:9141]""	0	-2.5767	0.0464906
ENSGALG00000014569	PNPLA2	Gallus gallus patatin-like phospholipase domain containing 2 (PNPLA2), mRNA. [Source:RefSeq mRNA;Acc:NM_001113291]""	0	-0.418107	0.0202654
ENSGALG00000021869	PODN	podocan [Source:HGNC Symbol;Acc:23174]""	0	-0.890113	2.94398e-05
ENSGALG00000017046	POSTN	Gallus gallus periostin, osteoblast specific factor (POSTN), mRNA. [Source:RefSeq mRNA;Acc:NM_001030541]""	0	1.75513	0.000593393
ENSGALG00000004442	PPA1	pyrophosphatase (inorganic) 1 [Source:HGNC Symbol;Acc:9226]""	0	-0.395236	0.00116272
ENSGALG00000011524	PPEF2	protein phosphatase, EF-hand calcium binding domain 2 [Source:HGNC Symbol;Acc:9244]""	0	1.27187	2.66341e-17
ENSGALG00000006670	PPP1R3C	protein phosphatase 1, regulatory subunit 3C [Source:HGNC Symbol;Acc:9293]""	0	1.0553	0.000111947
ENSGALG00000007565	PPP2R2B	protein phosphatase 2, regulatory subunit B, beta [Source:HGNC Symbol;Acc:9305]""	0	-0.42169	0.0389049
ENSGALG00000015388	PRDM1	Uncharacterized protein [Source:UniProtKB/TrEMBL;Acc:F1NKI2]""	0	1.80733	3.63202e-25
ENSGALG00000006219	PRKAG2	5'-AMP-activated protein kinase subunit gamma-2 isoform 1 [Source:RefSeq peptide;Acc:NP_001265071]""	0	-0.325985	0.0265324
ENSGALG00000027107	PROCA1	protein interacting with cyclin A1 [Source:HGNC Symbol;Acc:28600]""	0	-1.00608	0.00818141
ENSGALG00000028236	PRRX2	paired related homeobox 2 [Source:HGNC Symbol;Acc:21338]""	0	2.09979	0.000637117
ENSGALG00000017295	PTHLH	Gallus gallus parathyroid hormone-like hormone (PTHLH), transcript variant 1, mRNA. [Source:RefSeq mRNA;Acc:NM_001174106]""	0	-1.66909	0.0412484
ENSGALG00000028048	PTN	pleiotrophin precursor [Source:RefSeq peptide;Acc:NP_001263291]""	0	0.593503	6.65858e-07
ENSGALG00000005128	PTPDC1	protein tyrosine phosphatase domain containing 1 [Source:HGNC Symbol;Acc:30184]""	0	1.26907	1.45989e-22
ENSGALG00000013085	PTPRO	Gallus gallus protein tyrosine phosphatase, receptor type, O (PTPRO), mRNA. [Source:RefSeq mRNA;Acc:NM_204122]""	0	0.577163	8.77744e-07
ENSGALG00000028284	PTX3	pentraxin-related protein PTX3 precursor [Source:RefSeq peptide;Acc:NP_001017413]""	0	5.07192	1.8035e-28
ENSGALG00000003243	RAD54L2	RAD54-like 2 (S. cerevisiae) [Source:HGNC Symbol;Acc:29123]""	0	-0.823368	5.26696e-13
ENSGALG00000008674	RAPH1	Ras association (RalGDS/AF-6) and pleckstrin homology domains 1 [Source:HGNC Symbol;Acc:14436]""	0	0.449646	0.0196156
ENSGALG00000007349	RASL12	RAS-like, family 12 [Source:HGNC Symbol;Acc:30289]""	0	-2.03369	0.000388436
ENSGALG00000005978	RBP3	Gallus gallus retinol binding protein 3, interstitial (RBP3), mRNA. [Source:RefSeq mRNA;Acc:NM_001024575]""	0	-0.382258	0.0284064
ENSGALG00000009861	RD3	retinal degeneration 3 [Source:HGNC Symbol;Acc:19689]""	0	-0.326514	0.0176496
ENSGALG00000002232	RERE	arginine-glutamic acid dipeptide (RE) repeats [Source:HGNC Symbol;Acc:9965]""	0	-0.395664	0.000126244
ENSGALG00000002299	RGR	Gallus gallus retinal G protein coupled receptor (RGR), mRNA. [Source:RefSeq mRNA;Acc:NM_001031216]""	0	0.397366	0.00548651
ENSGALG00000027550	RGS16	Gallus gallus regulator of G-protein signaling 16 (RGS16), mRNA. [Source:RefSeq mRNA;Acc:NM_001277544]""	0	1.48471	1.66875e-20
ENSGALG00000010772	RGS7	Gallus gallus regulator of G-protein signaling 7 (RGS7), mRNA. [Source:RefSeq mRNA;Acc:NM_001198598]""	0	0.327254	0.0171025
ENSGALG00000004060	RGS9	regulator of G-protein signaling 9 [Source:HGNC Symbol;Acc:10004]""	0	-0.326301	0.00909733
ENSGALG00000004675	RGS9BP	Gallus gallus regulator of G protein signaling 9 binding protein (RGS9BP), mRNA. [Source:RefSeq mRNA;Acc:NM_204505]""	0	-0.927028	6.43455e-23
ENSGALG00000016684	RHAG	Gallus gallus Rh-associated glycoprotein (RHAG), mRNA. [Source:RefSeq mRNA;Acc:NM_204464]""	0	1.16357	0.0297359
ENSGALG00000016485	RHOB	Gallus gallus ras homolog family member B (RHOB), mRNA. [Source:RefSeq mRNA;Acc:NM_204909]""	0	-0.328606	0.0179447
ENSGALG00000028709	RNF144A	ring finger protein 144A [Source:HGNC Symbol;Acc:20457]""	0	0.652666	3.30138e-06
ENSGALG00000016779	RNF149	ring finger protein 149 [Source:HGNC Symbol;Acc:23137]""	0	0.647032	1.17159e-05
ENSGALG00000004190	RNF34	Gallus gallus ring finger protein 34, E3 ubiquitin protein ligase (RNF34), mRNA. [Source:RefSeq mRNA;Acc:NM_001006188]""	0	0.418824	0.00664235
ENSGALG00000000366	RPS6KA1	Gallus gallus ribosomal protein S6 kinase, 90kDa, polypeptide 1 (RPS6KA1), mRNA. [Source:RefSeq mRNA;Acc:NM_001109771]""	0	-0.500294	0.000126244
ENSGALG00000014194	SAMM50	Gallus gallus sorting and assembly machinery component 50 homolog (S. cerevisiae) (SAMM50), mRNA. [Source:RefSeq mRNA;Acc:NM_001278030]""	0	-0.388316	0.00410351
ENSGALG00000010750	SAP30	Sin3A-associated protein, 30kDa [Source:HGNC Symbol;Acc:10532]""	0	-0.649546	5.00765e-05
ENSGALG00000016580	SCARA5	scavenger receptor class A, member 5 (putative) [Source:HGNC Symbol;Acc:28701]""	0	3.00631	0.0200076
ENSGALG00000005268	SEC22C	SEC22 vesicle trafficking protein homolog C (S. cerevisiae) [Source:HGNC Symbol;Acc:16828]""	0	-0.342647	0.0235317
ENSGALG00000017017	SERPINE3	serpin peptidase inhibitor, clade E (nexin, plasminogen activator inhibitor type 1), member 3 [Source:HGNC Symbol;Acc:24774]""	0	3.23004	3.08118e-08
ENSGALG00000013971	SGK1	Gallus gallus serum/glucocorticoid regulated kinase 1 (SGK1), mRNA. [Source:RefSeq mRNA;Acc:NM_204476]""	0	-0.290054	0.0104842
ENSGALG00000003701	SGMS1	Gallus gallus sphingomyelin synthase 1 (SGMS1), mRNA. [Source:RefSeq mRNA;Acc:NM_204390]""	0	0.424701	5.63459e-05
ENSGALG00000015096	SH3GL2	Gallus gallus SH3-domain GRB2-like 2 (SH3GL2), mRNA. [Source:RefSeq mRNA;Acc:NM_204530]""	0	-0.367484	0.00132852
ENSGALG00000005011	SHC4	SHC (Src homology 2 domain containing) family, member 4 [Source:HGNC Symbol;Acc:16743]""	0	0.708648	8.55105e-07
ENSGALG00000004661	SHISA5	Gallus gallus shisa homolog 5 (Xenopus laevis) (SHISA5), mRNA. [Source:RefSeq mRNA;Acc:NM_001030591]""	0	0.350868	0.0224956
ENSGALG00000016200	SIK1	Gallus gallus salt-inducible kinase 1 (SIK1), mRNA. [Source:RefSeq mRNA;Acc:NM_204682]""	0	0.744948	3.86756e-07
ENSGALG00000012288	SLC16A8	Gallus gallus solute carrier family 16, member 8 (monocarboxylic acid transporter 3) (SLC16A8), mRNA. [Source:RefSeq mRNA;Acc:NM_205140]""	0	-0.346953	0.0181824
ENSGALG00000007871	SLC1A2	Gallus gallus solute carrier family 1 (glial high affinity glutamate transporter), member 2 (SLC1A2), mRNA. [Source:RefSeq mRNA;Acc:NM_001012899]""	0	-0.449295	0.000215304
ENSGALG00000010673	SLC1A7	solute carrier family 1 (glutamate transporter), member 7 [Source:HGNC Symbol;Acc:10945]""	0	-0.361156	0.0132727
ENSGALG00000007495	SLC24A1	Gallus gallus solute carrier family 24 (sodium/potassium/calcium exchanger), member 1 (SLC24A1), mRNA. [Source:RefSeq mRNA;Acc:NM_001001773]""	0	1.15724	9.78951e-08
ENSGALG00000015080	SLC24A2	Gallus gallus solute carrier family 24 (sodium/potassium/calcium exchanger), member 2 (SLC24A2), mRNA. [Source:RefSeq mRNA;Acc:NM_001001772]""	0	-0.426244	3.49383e-05
ENSGALG00000010793	SLC24A4	solute carrier family 24 (sodium/potassium/calcium exchanger), member 4 [Source:HGNC Symbol;Acc:10978]""	0	-1.02922	1.68351e-18
ENSGALG00000000184	SLC27A6	solute carrier family 27 (fatty acid transporter), member 6 [Source:HGNC Symbol;Acc:11000]""	0	-0.76319	0.0216281
ENSGALG00000010182	SLC29A1	solute carrier family 29 (equilibrative nucleoside transporter), member 1 [Source:HGNC Symbol;Acc:11003]""	0	0.478679	0.0102665
ENSGALG00000016118	SLC30A8	solute carrier family 30 (zinc transporter), member 8 [Source:HGNC Symbol;Acc:20303]""	0	4.39854	7.79564e-07
ENSGALG00000016017	SLC4A11	solute carrier family 4, sodium borate transporter, member 11 [Source:HGNC Symbol;Acc:16438]""	0	-0.726704	0.0144357
ENSGALG00000003560	SLC6A2	Gallus gallus solute carrier family 6 (neurotransmitter transporter, noradrenalin), member 2 (SLC6A2), mRNA. [Source:RefSeq mRNA;Acc:NM_204716]""	0	1.70901	1.89789e-08
ENSGALG00000021158	SLC7A9	Gallus gallus solute carrier family 7 (glycoprotein-associated amino acid transporter light chain, bo,+ system), member 9 (SLC7A9), mRNA. [Source:RefSeq mRNA;Acc:NM_001199133]""	0	-1.01625	0.0413442
ENSGALG00000025898	SMAD6	Mothers against decapentaplegic homolog 6 [Source:UniProtKB/Swiss-Prot;Acc:Q9W734]""	0	0.612946	0.0279829
ENSGALG00000008018	SNAI1	Gallus gallus snail homolog 1 (Drosophila) (SNAI1), mRNA. [Source:RefSeq mRNA;Acc:NM_205142]""	0	2.12017	4.9218e-08
ENSGALG00000015241	SNAI2	snail family zinc finger 2 [Source:HGNC Symbol;Acc:11094]""	0	0.709153	0.0146001
ENSGALG00000010610	SNX25	sorting nexin 25 [Source:HGNC Symbol;Acc:21883]""	0	0.260572	0.0413442
ENSGALG00000015304	SNX3	Gallus gallus sorting nexin 3 (SNX3), mRNA. [Source:RefSeq mRNA;Acc:NM_001006408]""	0	0.635781	6.67547e-08
ENSGALG00000016037	SPAG1	sperm associated antigen 1 [Source:HGNC Symbol;Acc:11212]""	0	-0.38035	0.0216281
ENSGALG00000008469	SPINT1	serine peptidase inhibitor, Kunitz type 1 [Source:HGNC Symbol;Acc:11246]""	0	0.782095	0.00171867
ENSGALG00000017010	SPRYD7	Gallus gallus SPRY domain containing 7 (SPRYD7), mRNA. [Source:RefSeq mRNA;Acc:NM_001006273]""	0	-0.333276	0.0315085
ENSGALG00000008940	SPTBN5	spectrin, beta, non-erythrocytic 5 [Source:HGNC Symbol;Acc:15680]""	0	-1.33973	0.00694732
ENSGALG00000008378	SRGAP3	SLIT-ROBO Rho GTPase-activating protein 3 [Source:RefSeq peptide;Acc:NP_001025775]""	0	-0.290469	0.0415639
ENSGALG00000008763	SSX2IP	Gallus gallus synovial sarcoma, X breakpoint 2 interacting protein (SSX2IP), mRNA. [Source:RefSeq mRNA;Acc:NM_001044656]""	0	-0.780934	1.52599e-11
ENSGALG00000012007	ST13	Gallus gallus suppression of tumorigenicity 13 (colon carcinoma) (Hsp70 interacting protein) (ST13), mRNA. [Source:RefSeq mRNA;Acc:NM_001030757]""	0	-0.443708	5.07855e-05
ENSGALG00000000183	STAMBP	STAM binding protein [Source:HGNC Symbol;Acc:16950]""	0	0.57958	4.58191e-05
ENSGALG00000002893	STC2	stanniocalcin 2 [Source:HGNC Symbol;Acc:11374]""	0	0.987144	4.10632e-05
ENSGALG00000006145	STK35	serine/threonine kinase 35 [Source:HGNC Symbol;Acc:16254]""	0	0.469583	0.0171897
ENSGALG00000001187	STRBP	Gallus gallus spermatid perinuclear RNA binding protein (STRBP), mRNA. [Source:RefSeq mRNA;Acc:NM_001030680]""	0	0.543882	6.56674e-06
ENSGALG00000003033	STXBP4	syntaxin binding protein 4 [Source:HGNC Symbol;Acc:19694]""	0	0.9446	1.25769e-14
ENSGALG00000011264	SULF1	Uncharacterized protein [Source:UniProtKB/TrEMBL;Acc:E1BRF7]""	0	0.640738	8.55105e-07
ENSGALG00000005207	SYNPO2L	synaptopodin 2-like [Source:HGNC Symbol;Acc:23532]""	0	-0.909153	0.000240394
ENSGALG00000008055	SYT13	Gallus gallus synaptotagmin XIII (SYT13), mRNA. [Source:RefSeq mRNA;Acc:NM_001199643]""	0	0.479053	0.0430059
ENSGALG00000002046	SYT15	synaptotagmin XV [Source:HGNC Symbol;Acc:17167]""	0	1.1555	0.0486656
ENSGALG00000011902	TAGLN	Gallus gallus transgelin (TAGLN), mRNA. [Source:RefSeq mRNA;Acc:NM_205494]""	0	-1.28703	0.00012019
ENSGALG00000003973	TLCD1	Calfacilitin; Uncharacterized protein [Source:UniProtKB/TrEMBL;Acc:F1NZP5]""	0	-1.27397	0.0464906
ENSGALG00000017185	TMEM123	Gallus gallus transmembrane protein 123 (TMEM123), mRNA. [Source:RefSeq mRNA;Acc:NM_001006279]""	0	0.570763	1.17517e-05
ENSGALG00000017241	TMEM135	transmembrane protein 135 [Source:HGNC Symbol;Acc:26167]""	0	-0.560766	0.0055859
ENSGALG00000026906	TMEM189	Gallus gallus transmembrane protein 189 (TMEM189), mRNA. [Source:RefSeq mRNA;Acc:NM_001205100]""	0	0.388692	0.0341239
ENSGALG00000002527	TMEM201	transmembrane protein 201 [Source:HGNC Symbol;Acc:33719]""	0	0.412856	0.0314432
ENSGALG00000008381	TMEM237	transmembrane protein 237 [Source:HGNC Symbol;Acc:14432]""	0	-0.84507	8.31615e-07
ENSGALG00000012118	TMEM260	transmembrane protein 260 [Source:HGNC Symbol;Acc:20185]""	0	0.525367	0.0147932
ENSGALG00000003778	TMEM38A	Gallus gallus transmembrane protein 38A (TMEM38A), mRNA. [Source:RefSeq mRNA;Acc:NM_001079758]""	0	0.478217	0.000605262
ENSGALG00000010282	TMEM63B	transmembrane protein 63B [Source:HGNC Symbol;Acc:17735]""	0	0.316103	0.0415804
ENSGALG00000007174	TNFSF15	Gallus gallus tumor necrosis factor (ligand) superfamily, member 15 (TNFSF15), mRNA. [Source:RefSeq mRNA;Acc:NM_001024578]""	0	2.11416	0.00317762
ENSGALG00000005028	TOP3A	Gallus gallus topoisomerase (DNA) III alpha (TOP3A), transcript variant 1, mRNA. [Source:RefSeq mRNA;Acc:NM_001030636]""	0	-0.677283	0.00574213
ENSGALG00000009339	TP53BP2	tumor protein p53 binding protein, 2 [Source:HGNC Symbol;Acc:12000]""	0	0.310085	0.0171025
ENSGALG00000015744	TPD52	Gallus gallus tumor protein D52 (TPD52), mRNA. [Source:RefSeq mRNA;Acc:NM_001079754]""	0	0.274888	0.00961111
ENSGALG00000006236	TPH1	Gallus gallus tryptophan hydroxylase 1 (TPH1), mRNA. [Source:RefSeq mRNA;Acc:NM_204956]""	0	1.68747	1.20445e-10
ENSGALG00000015026	TRAF3IP2	TRAF3 interacting protein 2 [Source:HGNC Symbol;Acc:1343]""	0	0.569237	0.0349497
ENSGALG00000011938	TRAK1	trafficking protein, kinesin binding 1 [Source:HGNC Symbol;Acc:29947]""	0	-0.586152	8.42347e-14
ENSGALG00000016457	TRIB2	Gallus gallus tribbles homolog 2 (Drosophila) (TRIB2), mRNA. [Source:RefSeq mRNA;Acc:NM_204401]""	0	0.397056	0.00269741
ENSGALG00000011157	TRIM67	tripartite motif containing 67 [Source:HGNC Symbol;Acc:31859]""	0	0.472512	0.0389049
ENSGALG00000000761	TSKU	Gallus gallus tsukushi small leucine rich proteoglycan homolog (Xenopus laevis) (TSKU), mRNA. [Source:RefSeq mRNA;Acc:NM_001005346]""	0	0.868141	0.000721957
ENSGALG00000010663	TTC8	tetratricopeptide repeat domain 8 [Source:HGNC Symbol;Acc:20087]""	0	0.333816	0.0198813
ENSGALG00000006370	TULP1	Gallus gallus tubby like protein 1 (TULP1), mRNA. [Source:RefSeq mRNA;Acc:NM_204615]""	0	0.958115	8.13128e-11
ENSGALG00000007333	UBAP1L	ubiquitin associated protein 1-like [Source:HGNC Symbol;Acc:40028]""	0	-1.49735	9.55017e-05
ENSGALG00000015682	UGCG	UDP-glucose ceramide glucosyltransferase [Source:HGNC Symbol;Acc:12524]""	0	-0.337007	0.0348162
ENSGALG00000002165	UNC13B	unc-13 homolog B (C. elegans) [Source:HGNC Symbol;Acc:12566]""	0	0.455068	4.58191e-05
ENSGALG00000013604	VIP	Gallus gallus vasoactive intestinal peptide (VIP), transcript variant 2, mRNA. [Source:RefSeq mRNA;Acc:NM_001177309]""	0	0.923726	0.000450985
ENSGALG00000012354	VOPP1	vesicular, overexpressed in cancer, prosurvival protein 1 [Source:HGNC Symbol;Acc:34518]""	0	-0.393151	0.018015
ENSGALG00000001527	VWA1	von Willebrand factor A domain containing 1 [Source:HGNC Symbol;Acc:30910]""	0	0.586932	1.07011e-05
ENSGALG00000008797	WASL	Gallus gallus Wiskott-Aldrich syndrome-like (WASL), mRNA. [Source:RefSeq mRNA;Acc:NM_001199500]""	0	-0.274412	0.0402452
ENSGALG00000010815	WDR17	WD repeat domain 17 [Source:HGNC Symbol;Acc:16661]""	0	0.600799	4.88098e-06
ENSGALG00000004365	WDR66	WD repeat domain 66 [Source:HGNC Symbol;Acc:28506]""	0	-0.829525	0.00340932
ENSGALG00000004215	WIPI1	WD repeat domain, phosphoinositide interacting 1 [Source:HGNC Symbol;Acc:25471]""	0	0.296984	0.0105481
ENSGALG00000005401	WNT9A	Gallus gallus wingless-type MMTV integration site family, member 9A (WNT9A), mRNA. [Source:RefSeq mRNA;Acc:NM_204981]""	0	-4.35183	1.11456e-23
ENSGALG00000025393	Y_RNA	Y RNA [Source:RFAM;Acc:RF00019]""	0	-5.84685	0.00649157
ENSGALG00000000869	ZDHHC18	Gallus gallus zinc finger, DHHC-type containing 18 (ZDHHC18), mRNA. [Source:RefSeq mRNA;Acc:NM_001006310]""	0	-0.657115	0.0211424
ENSGALG00000020878	ZFP64	Gallus gallus zinc finger protein 64 homolog (mouse) (ZFP64), mRNA. [Source:RefSeq mRNA;Acc:NM_001030869]""	0	-0.37278	0.00211259
ENSGALG00000006040	ZNF512B	Gallus gallus zinc finger protein 512B (ZNF512B), mRNA. [Source:RefSeq mRNA;Acc:NM_001270577]""	0	-0.565156	0.00874199
ENSGALG00000025733		Uncharacterized protein [Source:UniProtKB/TrEMBL;Acc:R4GIF5]""	0	-1.16273	1.94863e-16
ENSGALG00000002638		Uncharacterized protein [Source:UniProtKB/TrEMBL;Acc:E1C0M0]""	0	0.956225	7.61238e-16
ENSGALG00000016499		Uncharacterized protein [Source:UniProtKB/TrEMBL;Acc:F1NUE5]""	0	-0.901916	5.40929e-14
ENSGALG00000001604		Beta-galactosidase [Source:UniProtKB/TrEMBL;Acc:F1NLL2]""	0	-0.70777	8.62226e-09
ENSGALG00000006608		Uncharacterized protein [Source:UniProtKB/TrEMBL;Acc:E1BUB4]""	0	1.46078	1.11929e-06
ENSGALG00000000722		Uncharacterized protein [Source:UniProtKB/TrEMBL;Acc:F1N9I8]""	0	-1.41913	1.54746e-06
ENSGALG00000004501		Uncharacterized protein [Source:UniProtKB/TrEMBL;Acc:E1C0Q3]""	0	6.89256	2.29632e-06
ENSGALG00000000483		Uncharacterized protein [Source:UniProtKB/TrEMBL;Acc:F1NP31]""	0	-1.0418	3.82596e-06
ENSGALG00000028745		Uncharacterized protein [Source:UniProtKB/TrEMBL;Acc:R4GIH0]""	0	-0.750404	4.49552e-06
ENSGALG00000016251		Uncharacterized protein [Source:UniProtKB/TrEMBL;Acc:F1NUH7]""	0	0.397829	3.46678e-05
ENSGALG00000001035		Uncharacterized protein [Source:UniProtKB/TrEMBL;Acc:F1P101]""	0	1.58941	3.49383e-05
ENSGALG00000014190		Uncharacterized protein [Source:UniProtKB/TrEMBL;Acc:F1NXW6]""	0	0.540726	7.7024e-05
ENSGALG00000023842		Uncharacterized protein [Source:UniProtKB/TrEMBL;Acc:F1P069]""	0	0.420585	0.000110254
ENSGALG00000005114		Uncharacterized protein [Source:UniProtKB/TrEMBL;Acc:F1NYT3]""	0	0.761302	0.000115224
ENSGALG00000022875		Uncharacterized protein [Source:UniProtKB/TrEMBL;Acc:E1C107]""	0	0.884694	0.000172554
ENSGALG00000015905		Uncharacterized protein [Source:UniProtKB/TrEMBL;Acc:F1NX29]""	0	1.43232	0.000874813
ENSGALG00000004630		Uncharacterized protein [Source:UniProtKB/TrEMBL;Acc:F1NJK1]""	0	-0.477206	0.00092525
ENSGALG00000008040		Uncharacterized protein [Source:UniProtKB/TrEMBL;Acc:F1N9B4]""	0	-1.21967	0.0015653
ENSGALG00000019077		Uncharacterized protein [Source:UniProtKB/TrEMBL;Acc:F1NPT5]""	0	0.38561	0.0016201
ENSGALG00000001629		Uncharacterized protein [Source:UniProtKB/TrEMBL;Acc:E1BYA7]""	0	0.900822	0.00317762
ENSGALG00000026502		Uncharacterized protein [Source:UniProtKB/TrEMBL;Acc:R4GLA0]""	0	1.10382	0.00334443
ENSGALG00000009652		Uncharacterized protein [Source:UniProtKB/TrEMBL;Acc:E1C9H7]""	0	0.789313	0.00642611
ENSGALG00000011413		Uncharacterized protein [Source:UniProtKB/TrEMBL;Acc:E1BVV4]""	0	-0.656403	0.00742889
ENSGALG00000007210		Uncharacterized protein [Source:UniProtKB/TrEMBL;Acc:E1C1I7]""	0	1.27226	0.00758459
ENSGALG00000026161		Uncharacterized protein [Source:UniProtKB/TrEMBL;Acc:R4GG25]""	0	-0.560212	0.0089639
ENSGALG00000021686		Uncharacterized protein [Source:UniProtKB/TrEMBL;Acc:F1NVW9]""	0	-1.16669	0.00998044
ENSGALG00000009552		Galectin [Source:UniProtKB/TrEMBL;Acc:E1BT42]""	0	1.92053	0.0164487
ENSGALG00000007803		Uncharacterized protein [Source:UniProtKB/TrEMBL;Acc:F1NNI5]""	0	-1.68247	0.016987
ENSGALG00000015523		Uncharacterized protein [Source:UniProtKB/TrEMBL;Acc:E1C2X6]""	0	0.50813	0.0181044
ENSGALG00000027474			0	1.44699	0.0311811
ENSGALG00000012495		Uncharacterized protein [Source:UniProtKB/TrEMBL;Acc:F6U7Z0]""	0	0.670197	0.0319121
ENSGALG00000022629		Uncharacterized protein [Source:UniProtKB/TrEMBL;Acc:H9L3C8]""	0	-0.902959	0.0335679
ENSGALG00000015076		Uncharacterized protein [Source:UniProtKB/TrEMBL;Acc:E1C997]""	0	1.74372	0.0349042
ENSGALG00000028367		Uncharacterized protein [Source:UniProtKB/TrEMBL;Acc:R4GKD5]""	0	-1.31108	0.0379596
ENSGALG00000002395		Uncharacterized protein [Source:UniProtKB/TrEMBL;Acc:F1NZ58]""	0	0.271102	0.0384701
ENSGALG00000013469		Uncharacterized protein [Source:UniProtKB/TrEMBL;Acc:H9L049]""	0	-3.2709	0.0422872
ENSGALG00000006565		Uncharacterized protein [Source:UniProtKB/TrEMBL;Acc:F1NVY4]""	0	0.49393	0.0495053

## Sheet: ST3
			Log FC relative to FD0
			Log FC relative to FDMR_6h
Ensembl ID	Gene Symbol	Gene Name	FDMR_6h	FDMR_24h	FDR
ENSGALG00000016811	SEPT10	septin 10 [Source:HGNC Symbol;Acc:14349]""	0	-0.719463	0.000281169
ENSGALG00000001955	AANAT	Gallus gallus aralkylamine N-acetyltransferase (AANAT), mRNA. [Source:RefSeq mRNA;Acc:NM_205158]""	0	1.70423	0.0162001
ENSGALG00000005752	ABCA4	Uncharacterized protein [Source:UniProtKB/TrEMBL;Acc:F1N8D7]""	0	-0.597722	1.5058e-07
ENSGALG00000028826	ABHD8	abhydrolase domain containing 8 [Source:HGNC Symbol;Acc:23759]""	0	1.02483	0.0327744
ENSGALG00000015081	ACER2	alkaline ceramidase 2 [Source:HGNC Symbol;Acc:23675]""	0	-0.300083	0.0448011
ENSGALG00000009474	ACTN1	Gallus gallus actinin, alpha 1 (ACTN1), mRNA. [Source:RefSeq mRNA;Acc:NM_204127]""	0	-0.5203	3.22923e-07
ENSGALG00000012547	ACVR1C	activin A receptor, type IC [Source:HGNC Symbol;Acc:18123]""	0	-0.443254	0.0369585
ENSGALG00000016520	AGBL5	ATP/GTP binding protein-like 5 [Source:HGNC Symbol;Acc:26147]""	0	1.49061	0.0111727
ENSGALG00000028635	AIF1L	allograft inflammatory factor 1-like [Source:HGNC Symbol;Acc:28904]""	0	-0.340603	0.0293301
ENSGALG00000029150	AK1	Gallus gallus adenylate kinase 1 (AK1), mRNA. [Source:RefSeq mRNA;Acc:NM_205109]""	0	1.11666	0.00539625
ENSGALG00000015348	ALCAM	Gallus gallus activated leukocyte cell adhesion molecule (ALCAM), mRNA. [Source:RefSeq mRNA;Acc:NM_205179]""	0	-0.357267	0.0327744
ENSGALG00000015147	ALDH1A1	Gallus gallus aldehyde dehydrogenase 1 family, member A1 (ALDH1A1), mRNA. [Source:RefSeq mRNA;Acc:NM_204577]""	0	0.658536	0.0452456
ENSGALG00000007129	ALDH1A3	Gallus gallus aldehyde dehydrogenase 1 family, member A3 (ALDH1A3), mRNA. [Source:RefSeq mRNA;Acc:NM_204669]""	0	-1.22045	0.0463797
ENSGALG00000016330	ANGPT2	angiopoietin-2 [Source:RefSeq peptide;Acc:NP_990148]""	0	-0.50426	0.010636
ENSGALG00000016850	ANKRD10	Gallus gallus ankyrin repeat domain 10 (ANKRD10), mRNA. [Source:RefSeq mRNA;Acc:NM_001030815]""	0	-0.331619	0.0236034
ENSGALG00000028807	AP1AR	adaptor-related protein complex 1 associated regulatory protein [Source:HGNC Symbol;Acc:28808]""	0	-0.614829	0.000973129
ENSGALG00000000894	APCDD1	Gallus gallus adenomatosis polyposis coli down-regulated 1 (APCDD1), mRNA. [Source:RefSeq mRNA;Acc:NM_001012941]""	0	-0.95014	0.017656
ENSGALG00000004261	AQP9	aquaporin 9 [Source:HGNC Symbol;Acc:643]""	0	1.43859	0.000535726
ENSGALG00000014013	ARHGAP18	Rho GTPase activating protein 18 [Source:HGNC Symbol;Acc:21035]""	0	0.297873	0.0409227
ENSGALG00000025911	ARHGDIG	Rho GDP dissociation inhibitor (GDI) gamma [Source:HGNC Symbol;Acc:680]""	0	1.62899	0.0483852
ENSGALG00000005378	ARNTL	Gallus gallus aryl hydrocarbon receptor nuclear translocator-like (ARNTL), mRNA. [Source:RefSeq mRNA;Acc:NM_001001463]""	0	-1.08743	1.89051e-21
ENSGALG00000004251	ARR3	Gallus gallus arrestin 3, retinal (ARR3), mRNA. [Source:RefSeq mRNA;Acc:NM_001097533]""	0	1.0274	3.34978e-12
ENSGALG00000005616	ARSI	arylsulfatase family, member I [Source:HGNC Symbol;Acc:32521]""	0	1.00482	0.00203287
ENSGALG00000002558	ASL1	Gallus gallus argininosuccinate lyase (ASL1), mRNA. [Source:RefSeq mRNA;Acc:NM_205501]""	0	5.68559	0.0179832
ENSGALG00000016685	ASMT	Gallus gallus acetylserotonin O-methyltransferase (ASMT), mRNA. [Source:RefSeq mRNA;Acc:NM_205343]""	0	0.486786	0.00697748
ENSGALG00000016835	ATP11A	ATPase, class VI, type 11A [Source:HGNC Symbol;Acc:13552]""	0	-0.286756	0.0312959
ENSGALG00000016446	ATP6V1C2	ATPase, H+ transporting, lysosomal 42kDa, V1 subunit C2 [Source:HGNC Symbol;Acc:18264]""	0	-2.63362	1.64256e-08
ENSGALG00000002160	B2M	Beta-2-microglobulin [Source:UniProtKB/Swiss-Prot;Acc:P21611]""	0	0.984725	0.0369005
ENSGALG00000012188	BBS9	Bardet-Biedl syndrome 9 [Source:HGNC Symbol;Acc:30000]""	0	-0.531825	0.00873463
ENSGALG00000005408	BCMO1	Gallus gallus beta-carotene 15,15'-monooxygenase 1 (BCMO1), mRNA. [Source:RefSeq mRNA;Acc:NM_204635]""	0	0.952734	3.37617e-06
ENSGALG00000012163	BDNF	Gallus gallus brain-derived neurotrophic factor (BDNF), mRNA. [Source:RefSeq mRNA;Acc:NM_001031616]""	0	-1.04801	0.0297146
ENSGALG00000015225	BLZF1	basic leucine zipper nuclear factor 1 [Source:HGNC Symbol;Acc:1065]""	0	-0.340911	0.00582393
ENSGALG00000008830	BMP2	Gallus gallus bone morphogenetic protein 2 (BMP2), mRNA. [Source:RefSeq mRNA;Acc:NM_204358]""	0	-0.47524	0.0478995
ENSGALG00000021231	C10ORF57	transmembrane protein C10orf57 homolog [Source:RefSeq peptide;Acc:NP_001186452]""	0	-0.311519	0.0147241
ENSGALG00000014555	C12ORF57	Gallus gallus chromosome 1 open reading frame, human C12orf57 (C12ORF57), mRNA. [Source:RefSeq mRNA;Acc:NM_001278146]""	0	2.07375	0.00224375
ENSGALG00000001994	C16orf11	chromosome 16 open reading frame 11 [Source:HGNC Symbol;Acc:14139]""	0	0.575141	0.0449323
ENSGALG00000028031	C1QL1	complement component 1, q subcomponent-like 1 [Source:HGNC Symbol;Acc:24182]""	0	1.70373	0.0241119
ENSGALG00000006758	C1QTNF5	C1q and tumor necrosis factor related protein 5 [Source:HGNC Symbol;Acc:14344]""	0	1.53025	0.0309548
ENSGALG00000016026	C20orf194	chromosome 20 open reading frame 194 [Source:HGNC Symbol;Acc:17721]""	0	-0.383998	0.000687041
ENSGALG00000019867	C2orf44	chromosome 2 open reading frame 44 [Source:HGNC Symbol;Acc:26157]""	0	-0.395216	0.00304056
ENSGALG00000009007	C2orf71	chromosome 2 open reading frame 71 [Source:HGNC Symbol;Acc:34383]""	0	0.465092	0.010147
ENSGALG00000011021	C7orf31	chromosome 7 open reading frame 31 [Source:HGNC Symbol;Acc:21722]""	0	1.85529	0.00349639
ENSGALG00000026154	C9orf89	chromosome 9 open reading frame 89 [Source:HGNC Symbol;Acc:28148]""	0	-0.989514	0.00282469
ENSGALG00000005360	CA4	carbonic anhydrase IV [Source:HGNC Symbol;Acc:1375]""	0	-2.40214	4.23512e-12
ENSGALG00000014998	CABLES1	Cdk5 and Abl enzyme substrate 1 [Source:HGNC Symbol;Acc:25097]""	0	0.447184	0.0163429
ENSGALG00000013007	CACNA2D4	calcium channel, voltage-dependent, alpha 2/delta subunit 4 [Source:HGNC Symbol;Acc:20202]""	0	-0.70098	6.15591e-09
ENSGALG00000016524	CAD	carbamoyl-phosphate synthetase 2, aspartate transcarbamylase, and dihydroorotase [Source:HGNC Symbol;Acc:1424]""	0	1.50764	0.0286941
ENSGALG00000015914	CALB1	Gallus gallus calbindin 1, 28kDa (CALB1), mRNA. [Source:RefSeq mRNA;Acc:NM_205513]""	0	0.542712	0.000600642
ENSGALG00000001319	CAMK1G	calcium/calmodulin-dependent protein kinase IG [Source:HGNC Symbol;Acc:14585]""	0	0.622161	0.00124294
ENSGALG00000005889	CCDC18	Gallus gallus coiled-coil domain containing 18 (CCDC18), mRNA. [Source:RefSeq mRNA;Acc:NM_001252034]""	0	0.815371	2.32173e-06
ENSGALG00000008044	CD82	Gallus gallus CD82 molecule (CD82), mRNA. [Source:RefSeq mRNA;Acc:NM_001008470]""	0	-0.824444	1.55826e-07
ENSGALG00000009971	CDC20	Gallus gallus cell division cycle 20 homolog (S. cerevisiae) (CDC20), mRNA. [Source:RefSeq mRNA;Acc:NM_001006536]""	0	1.53313	0.0270718
ENSGALG00000012942	CDH18	cadherin 18, type 2 [Source:HGNC Symbol;Acc:1757]""	0	-0.330345	0.00433215
ENSGALG00000007211	CDH22	cadherin 22, type 2 [Source:HGNC Symbol;Acc:13251]""	0	0.671331	0.00480132
ENSGALG00000028442	CDK5	cyclin-dependent kinase 5 [Source:RefSeq peptide;Acc:NP_001129258]""	0	1.78261	0.0310321
ENSGALG00000025743	CDR2	Gallus gallus cerebellar degeneration-related protein 2, 62kDa (CDR2), mRNA. [Source:RefSeq mRNA;Acc:NM_001030642]""	0	0.546029	0.00087469
ENSGALG00000014788	CENPH	Gallus gallus centromere protein H (CENPH), mRNA. [Source:RefSeq mRNA;Acc:NM_204611]""	0	1.25037	0.0356153
ENSGALG00000012623	CFC1B	Gallus gallus cripto, FRL-1, cryptic family 1B (CFC1B), mRNA. [Source:RefSeq mRNA;Acc:NM_204700]""	0	-3.85414	1.98476e-07
ENSGALG00000019761	CHAD	chondroadherin [Source:HGNC Symbol;Acc:1909]""	0	0.605995	7.90272e-07
ENSGALG00000028810	CHCHD10	coiled-coil-helix-coiled-coil-helix domain containing 10 [Source:HGNC Symbol;Acc:15559]""	0	0.760586	0.0329046
ENSGALG00000007358	CILP	cartilage intermediate layer protein, nucleotide pyrophosphohydrolase [Source:HGNC Symbol;Acc:1980]""	0	0.546114	0.0253916
ENSGALG00000028318	CIP1	Gallus gallus cdk inhibitor CIP1 (p21) (CIP1), mRNA. [Source:RefSeq mRNA;Acc:NM_204396]""	0	0.837285	0.00783102
ENSGALG00000000638	CIRH1A	cirrhosis, autosomal recessive 1A (cirhin) [Source:HGNC Symbol;Acc:1983]""	0	1.52296	0.0275599
ENSGALG00000001362	CLK3	Gallus gallus CDC-like kinase 3 (CLK3), mRNA. [Source:RefSeq mRNA;Acc:NM_001012524]""	0	-0.422938	0.0236039
ENSGALG00000014904	CLUL1	clusterin-like 1 (retinal) [Source:HGNC Symbol;Acc:2096]""	0	-0.509939	4.05163e-08
ENSGALG00000016749	CNGA3	Gallus gallus cyclic nucleotide gated channel alpha 3 (CNGA3), mRNA. [Source:RefSeq mRNA;Acc:NM_205221]""	0	0.626346	4.13606e-05
ENSGALG00000005597	CNN3	calponin 3, acidic [Source:HGNC Symbol;Acc:2157]""	0	-0.431128	0.0299046
ENSGALG00000026836	COL16A1	collagen, type XVI, alpha 1 [Source:HGNC Symbol;Acc:2193]""	0	1.78662	0.0372927
ENSGALG00000023973	COL1A1	Collagen alpha-1(I) chain [Source:UniProtKB/TrEMBL;Acc:F1P2H5]""	0	1.28704	0.0304495
ENSGALG00000005811	COL7A1	collagen, type VII, alpha 1 [Source:HGNC Symbol;Acc:2214]""	0	1.98029	0.0273202
ENSGALG00000007205	COX6A1	Gallus gallus cytochrome c oxidase subunit VIa polypeptide 1 (COX6A1), nuclear gene encoding mitochondrial protein, transcript variant 1, mRNA. [Source:RefSeq mRNA;Acc:NM_001277509]""	0	0.335247	0.0253487
ENSGALG00000010434	CP	ceruloplasmin (ferroxidase) [Source:HGNC Symbol;Acc:2295]""	0	-1.07048	0.0420789
ENSGALG00000015558	CPA6	Gallus gallus carboxypeptidase A6 (CPA6), mRNA. [Source:RefSeq mRNA;Acc:NM_001006344]""	0	-2.53914	1.83429e-05
ENSGALG00000004295	CPD	carboxypeptidase D [Source:HGNC Symbol;Acc:2301]""	0	-0.359634	0.0396813
ENSGALG00000002817	CPLX4	complexin 4 [Source:HGNC Symbol;Acc:24330]""	0	0.599339	0.00229499
ENSGALG00000012877	CREB3L2	cAMP responsive element binding protein 3-like 2 [Source:HGNC Symbol;Acc:23720]""	0	-0.520815	0.00462961
ENSGALG00000028812	CREBL2	Gallus gallus cAMP responsive element binding protein-like 2 (CREBL2), mRNA. [Source:RefSeq mRNA;Acc:NM_001278110]""	0	-0.404302	0.0310321
ENSGALG00000016199	CRYAA	Gallus gallus crystallin, alpha A (CRYAA), mRNA. [Source:RefSeq mRNA;Acc:NM_001030797]""	0	6.03981	0.0170407
ENSGALG00000005239	CYBASC3	Gallus gallus cytochrome b, ascorbate dependent 3 (CYBASC3), mRNA. [Source:RefSeq mRNA;Acc:NM_001199574]""	0	1.21753	0.00717583
ENSGALG00000015015	CYTL1	cytokine-like 1 [Source:HGNC Symbol;Acc:24435]""	0	0.749166	0.0117966
ENSGALG00000010040	DCLK2	doublecortin-like kinase 2 [Source:HGNC Symbol;Acc:19002]""	0	0.3714	7.70929e-05
ENSGALG00000012684	DEK	Gallus gallus DEK oncogene (DEK), mRNA. [Source:RefSeq mRNA;Acc:NM_001012560]""	0	-0.382205	0.0200743
ENSGALG00000012857	DENND2A	DENN/MADD domain containing 2A [Source:HGNC Symbol;Acc:22212]""	0	-0.270132	0.0420789
ENSGALG00000009114	DGAT2	diacylglycerol O-acyltransferase 2 [Source:HGNC Symbol;Acc:16940]""	0	-0.925294	4.23512e-12
ENSGALG00000016281	DMD	dystrophin [Source:RefSeq peptide;Acc:NP_990630]""	0	0.237742	0.0327744
ENSGALG00000023066	DNAJA1	Gallus gallus DnaJ (Hsp40) homolog, subfamily A, member 1 (DNAJA1), mRNA. [Source:RefSeq mRNA;Acc:NM_001012945]""	0	0.29757	0.0394182
ENSGALG00000009781	DOCK1	dedicator of cytokinesis 1 [Source:HGNC Symbol;Acc:2987]""	0	-0.445566	0.0125142
ENSGALG00000010490	DPYSL4	dihydropyrimidinase-like 4 [Source:HGNC Symbol;Acc:3016]""	0	0.670533	0.0013107
ENSGALG00000005085	DRD4	Gallus gallus dopamine receptor D4 (DRD4), mRNA. [Source:RefSeq mRNA;Acc:NM_001142849]""	0	0.329534	0.0372927
ENSGALG00000015630	EDIL3	EGF-like repeats and discoidin I-like domains 3 [Source:HGNC Symbol;Acc:3173]""	0	0.273018	0.0440752
ENSGALG00000016912	EDNRB	Gallus gallus endothelin receptor type B (EDNRB), mRNA. [Source:RefSeq mRNA;Acc:NM_001001127]""	0	-2.76364	6.225e-09
ENSGALG00000012748	ELOVL2	Gallus gallus ELOVL fatty acid elongase 2 (ELOVL2), mRNA. [Source:RefSeq mRNA;Acc:NM_001197308]""	0	-0.452553	0.000190069
ENSGALG00000010645	ENPP6	ectonucleotide pyrophosphatase/phosphodiesterase 6 [Source:HGNC Symbol;Acc:23409]""	0	-0.400588	0.0409227
ENSGALG00000014770	EPB41L3	erythrocyte membrane protein band 4.1-like 3 [Source:HGNC Symbol;Acc:3380]""	0	-0.238335	0.0372927
ENSGALG00000000645	ESPN	espin [Source:HGNC Symbol;Acc:13281]""	0	1.03183	0.0453282
ENSGALG00000010365	ESRRB	estrogen-related receptor beta [Source:HGNC Symbol;Acc:3473]""	0	-0.73401	7.65042e-11
ENSGALG00000013205	ETNK1	ethanolamine kinase 1 [Source:HGNC Symbol;Acc:24649]""	0	-0.468105	0.00135094
ENSGALG00000014983	F2R	coagulation factor II (thrombin) receptor [Source:HGNC Symbol;Acc:3537]""	0	-0.956851	0.0126813
ENSGALG00000014984	F2RL1	Gallus gallus coagulation factor II (thrombin) receptor-like 1 (F2RL1), mRNA. [Source:RefSeq mRNA;Acc:NM_001012608]""	0	-2.34891	0.00190854
ENSGALG00000005619	F3	coagulation factor III (thromboplastin, tissue factor) [Source:HGNC Symbol;Acc:3541]""	0	-1.37159	8.32292e-07
ENSGALG00000015207	F5	coagulation factor V (proaccelerin, labile factor) [Source:HGNC Symbol;Acc:3542]""	0	-0.617822	0.0135206
ENSGALG00000028708	FAM107B	family with sequence similarity 107, member B [Source:HGNC Symbol;Acc:23726]""	0	-0.868543	0.00142678
ENSGALG00000005118	FAM124B	family with sequence similarity 124B [Source:HGNC Symbol;Acc:26224]""	0	-1.48096	0.0331035
ENSGALG00000004812	FAM129A	Gallus gallus family with sequence similarity 129, member A (FAM129A), mRNA. [Source:RefSeq mRNA;Acc:NM_001012596]""	0	-1.58603	6.15591e-09
ENSGALG00000001870	FAM190B	Gallus gallus family with sequence similarity 190, member B (FAM190B), mRNA. [Source:RefSeq mRNA;Acc:NM_001199508]""	0	-0.483424	0.00296598
ENSGALG00000007053	FAM43A	family with sequence similarity 43, member A [Source:HGNC Symbol;Acc:26888]""	0	2.86577	0.0071268
ENSGALG00000015865	FAM46A	uncharacterized protein LOC421845 [Source:RefSeq peptide;Acc:NP_001026256]""	0	-0.443061	0.00146332
ENSGALG00000027872	FAM47E-STBD1	FAM47E-STBD1 readthrough [Source:HGNC Symbol;Acc:44667]""	0	0.524972	4.59629e-06
ENSGALG00000012946	FAM60A	Gallus gallus family with sequence similarity 60, member A (FAM60A), mRNA. [Source:RefSeq mRNA;Acc:NM_001030766]""	0	-0.542976	0.0369672
ENSGALG00000002009	FANCG	Gallus gallus Fanconi anemia, complementation group G (FANCG), mRNA. [Source:RefSeq mRNA;Acc:NM_204378]""	0	-0.549355	0.0210449
ENSGALG00000017291	FAR2	fatty acyl CoA reductase 2 [Source:HGNC Symbol;Acc:25531]""	0	-0.565135	0.000457494
ENSGALG00000010747	FBLN5	Gallus gallus fibulin 5 (FBLN5), mRNA. [Source:RefSeq mRNA;Acc:NM_001277474]""	0	-1.61474	0.0162385
ENSGALG00000006327	FBXL21	Gallus gallus F-box and leucine-rich repeat protein 21 (FBXL21), transcript variant 2, mRNA. [Source:RefSeq mRNA;Acc:NM_001270995]""	0	-0.56208	4.79339e-06
ENSGALG00000003311	FGFR1	Gallus gallus fibroblast growth factor receptor 1 (FGFR1), mRNA. [Source:RefSeq mRNA;Acc:NM_205510]""	0	0.724069	0.0276574
ENSGALG00000009495	FGFR2	Gallus gallus fibroblast growth factor receptor 2 (FGFR2), mRNA. [Source:RefSeq mRNA;Acc:NM_205319]""	0	-0.413515	0.0434695
ENSGALG00000008306	FGL2	Gallus gallus fibrinogen-like 2 (FGL2), mRNA. [Source:RefSeq mRNA;Acc:NM_001079486]""	0	-3.37882	2.39455e-11
ENSGALG00000003866	FIBCD1	fibrinogen C domain containing 1 [Source:HGNC Symbol;Acc:25922]""	0	0.775571	0.0430389
ENSGALG00000017091	FLT1	Gallus gallus fms-related tyrosine kinase 1 (vascular endothelial growth factor/vascular permeability factor receptor) (FLT1), mRNA. [Source:RefSeq mRNA;Acc:NM_204252]""	0	-1.04219	7.15146e-05
ENSGALG00000012525	FMNL2	formin-like 2 [Source:HGNC Symbol;Acc:18267]""	0	-0.641345	1.75088e-05
ENSGALG00000011663	FNDC1	fibronectin type III domain containing 1 [Source:HGNC Symbol;Acc:21184]""	0	0.494464	0.0117966
ENSGALG00000023843	FRMD7	FERM domain containing 7 [Source:HGNC Symbol;Acc:8079]""	0	1.38625	0.0276076
ENSGALG00000015352	GAK	cyclin G associated kinase [Source:HGNC Symbol;Acc:4113]""	0	0.399474	0.00254502
ENSGALG00000013197	GALNT12	UDP-N-acetyl-alpha-D-galactosamine:polypeptide N-acetylgalactosaminyltransferase 12 (GalNAc-T12) [Source:HGNC Symbol;Acc:19877]""	0	-1.07846	0.028064
ENSGALG00000009078	GALNT14	UDP-N-acetyl-alpha-D-galactosamine:polypeptide N-acetylgalactosaminyltransferase 14 (GalNAc-T14) [Source:HGNC Symbol;Acc:22946]""	0	-0.569929	0.000864777
ENSGALG00000028373	GAS2L3	Gallus gallus growth arrest-specific 2 like 3 (GAS2L3), mRNA. [Source:RefSeq mRNA;Acc:NM_001277363]""	0	0.927088	0.010636
ENSGALG00000016820	GAS6	growth arrest-specific 6 [Source:HGNC Symbol;Acc:4168]""	0	-0.656247	0.000133844
ENSGALG00000006501	GGT5	gamma-glutamyltransferase 5 [Source:HGNC Symbol;Acc:4260]""	0	-0.738812	0.0420789
ENSGALG00000005959	GLMN	glomulin, FKBP associated protein [Source:HGNC Symbol;Acc:14373]""	0	-0.722169	1.86082e-06
ENSGALG00000019017	GLTP	Gallus gallus glycolipid transfer protein (GLTP), mRNA. [Source:RefSeq mRNA;Acc:NM_001277517]""	0	1.19895	0.0397593
ENSGALG00000017567	GPD1	glycerol-3-phosphate dehydrogenase 1 (soluble) [Source:HGNC Symbol;Acc:4455]""	0	-3.3331	0.0013894
ENSGALG00000010949	GPNMB	glycoprotein (transmembrane) nmb [Source:HGNC Symbol;Acc:4462]""	0	-2.80474	0.000237172
ENSGALG00000013803	GPR126	Gallus gallus G protein-coupled receptor 126 (GPR126), mRNA. [Source:RefSeq mRNA;Acc:NM_001031071]""	0	-1.74061	5.78572e-05
ENSGALG00000004158	GPT2	glutamic pyruvate transaminase (alanine aminotransferase) 2 [Source:HGNC Symbol;Acc:18062]""	0	-1.13934	9.032e-06
ENSGALG00000028204	GPX1	Gallus gallus glutathione peroxidase 1 (GPX1), mRNA. [Source:RefSeq mRNA;Acc:NM_001277853]""	0	1.53023	0.0369005
ENSGALG00000002800	GRK7	G protein-coupled receptor kinase 7 [Source:HGNC Symbol;Acc:17031]""	0	0.698428	1.15281e-08
ENSGALG00000001446	GSN	Gallus gallus gelsolin (GSN), mRNA. [Source:RefSeq mRNA;Acc:NM_204934]""	0	-1.50142	9.7358e-12
ENSGALG00000001431	GUCA1A	Gallus gallus guanylate cyclase activator 1A (retina) (GUCA1A), mRNA. [Source:RefSeq mRNA;Acc:NM_204320]""	0	0.70892	6.38819e-07
ENSGALG00000015364	GUCA1C	guanylate cyclase activator 1C [Source:HGNC Symbol;Acc:4680]""	0	0.710224	7.11403e-07
ENSGALG00000005398	HAGH	Gallus gallus hydroxyacylglutathione hydrolase (HAGH), nuclear gene encoding mitochondrial protein, mRNA. [Source:RefSeq mRNA;Acc:NM_001012789]""	0	-0.388425	0.028064
ENSGALG00000006522	HCK	hemopoietic cell kinase [Source:HGNC Symbol;Acc:4840]""	0	-4.28782	0.00151658
ENSGALG00000026718	HIC1	Gallus gallus hypermethylated in cancer 1 (HIC1), mRNA. [Source:RefSeq mRNA;Acc:NM_205236]""	0	1.80328	0.0168121
ENSGALG00000021039	HKDC1	hexokinase domain containing 1 [Source:HGNC Symbol;Acc:23302]""	0	-0.989775	0.0265991
ENSGALG00000007273	HSPA4	heat shock 70kDa protein 4 [Source:HGNC Symbol;Acc:5237]""	0	0.316843	0.0287517
ENSGALG00000011339	IGFBP7	insulin-like growth factor binding protein 7 [Source:HGNC Symbol;Acc:5476]""	0	-0.461139	0.0117966
ENSGALG00000022603	IGSF9	immunoglobulin superfamily, member 9 [Source:HGNC Symbol;Acc:18132]""	0	1.7088	0.0354755
ENSGALG00000015897	IMPG1	Gallus gallus interphotoreceptor matrix proteoglycan 1 (IMPG1), mRNA. [Source:RefSeq mRNA;Acc:NM_204241]""	0	0.380766	0.002181
ENSGALG00000011608	INF2	inverted formin, FH2 and WH2 domain containing [Source:HGNC Symbol;Acc:23791]""	0	-0.342176	0.0304415
ENSGALG00000001606	INPP5B	inositol polyphosphate-5-phosphatase, 75kDa [Source:HGNC Symbol;Acc:6077]""	0	-0.663005	1.33147e-08
ENSGALG00000014978	IQGAP2	Gallus gallus IQ motif containing GTPase activating protein 2 (IQGAP2), mRNA. [Source:RefSeq mRNA;Acc:NM_001277778]""	0	-0.646871	6.15591e-09
ENSGALG00000002655	ITGAV	Gallus gallus integrin, alpha V (ITGAV), mRNA. [Source:RefSeq mRNA;Acc:NM_205439]""	0	-0.382772	0.0043229
ENSGALG00000002389	ITGB4	integrin, beta 4 [Source:HGNC Symbol;Acc:6158]""	0	-1.63812	5.71898e-06
ENSGALG00000003149	ITPR3	inositol 1,4,5-trisphosphate receptor, type 3 [Source:HGNC Symbol;Acc:6182]""	0	-1.41119	7.11403e-07
ENSGALG00000016504	ITSN2	intersectin 2 [Source:HGNC Symbol;Acc:6184]""	0	-0.405906	0.0111727
ENSGALG00000009020	JAG1	jagged 1 [Source:HGNC Symbol;Acc:6188]""	0	-0.391538	0.0178266
ENSGALG00000005791	JPH3	junctophilin 3 [Source:HGNC Symbol;Acc:14203]""	0	0.503475	0.0287517
ENSGALG00000025894	JTB	jumping translocation breakpoint [Source:HGNC Symbol;Acc:6201]""	0	2.96876	0.0228796
ENSGALG00000013642	KAZN	kazrin, periplakin interacting protein [Source:HGNC Symbol;Acc:29173]""	0	1.80257	0.00783678
ENSGALG00000000505	KCNH6	potassium voltage-gated channel, subfamily H (eag-related), member 6 [Source:HGNC Symbol;Acc:18862]""	0	0.583632	0.0291783
ENSGALG00000016055	KCNJ15	potassium inwardly-rectifying channel, subfamily J, member 15 [Source:HGNC Symbol;Acc:6261]""	0	-2.26187	4.72381e-05
ENSGALG00000009265	KCNK18	potassium channel, subfamily K, member 18 [Source:HGNC Symbol;Acc:19439]""	0	1.78865	0.00544519
ENSGALG00000027617	KCNMB2	potassium large conductance calcium-activated channel, subfamily M, beta member 2 [Source:HGNC Symbol;Acc:6286]""	0	-0.626451	0.000111478
ENSGALG00000006472	KCNQ1	potassium voltage-gated channel, KQT-like subfamily, member 1 [Source:HGNC Symbol;Acc:6294]""	0	0.585595	0.0478995
ENSGALG00000012685	KDM1B	lysine (K)-specific demethylase 1B [Source:HGNC Symbol;Acc:21577]""	0	-0.586493	7.24834e-05
ENSGALG00000016203	KHDRBS3	KH domain containing, RNA binding, signal transduction associated 3 [Source:HGNC Symbol;Acc:18117]""	0	0.368266	0.00199238
ENSGALG00000010120	KIF2C	kinesin family member 2C [Source:HGNC Symbol;Acc:6393]""	0	0.338374	0.0241119
ENSGALG00000001020	KIFC3	kinesin family member C3 [Source:HGNC Symbol;Acc:6326]""	0	1.1625	0.0297995
ENSGALG00000007056	KLF6	Gallus gallus Kruppel-like factor 6 (KLF6), mRNA. [Source:RefSeq mRNA;Acc:NM_001030969]""	0	-0.472545	0.0287517
ENSGALG00000006776	KLHDC8B	kelch domain containing 8B [Source:HGNC Symbol;Acc:28557]""	0	2.55781	0.0111727
ENSGALG00000016388	KLHL34	kelch-like family member 34 [Source:HGNC Symbol;Acc:26634]""	0	-2.51203	0.000469873
ENSGALG00000005685	KSR1	kinase suppressor of ras 1 [Source:HGNC Symbol;Acc:6465]""	0	0.367785	0.00649688
ENSGALG00000015056	LAMA3	laminin, alpha 3 [Source:HGNC Symbol;Acc:6483]""	0	-1.36818	3.07371e-10
ENSGALG00000015001	LAMA4	laminin, alpha 4 [Source:HGNC Symbol;Acc:6484]""	0	-0.726403	0.000237172
ENSGALG00000008759	LAMP3	Gallus gallus lysosomal-associated membrane protein 3 (LAMP3), mRNA. [Source:RefSeq mRNA;Acc:NM_001146132]""	0	-0.89892	6.08456e-05
ENSGALG00000009052	LBH	Gallus gallus limb bud and heart development homolog (mouse) (LBH), mRNA. [Source:RefSeq mRNA;Acc:NM_001031038]""	0	-0.852346	4.23512e-12
ENSGALG00000028092	LHFPL4	lipoma HMGIC fusion partner-like 4 [Source:HGNC Symbol;Acc:29568]""	0	1.32243	0.0270718
ENSGALG00000015374	LOC396454	Gallus gallus purpurin (LOC396454), mRNA. [Source:RefSeq mRNA;Acc:NM_205467]""	0	1.78265	1.05775e-49
ENSGALG00000015857	LOC420209	Gallus gallus carbonic anhydrase III-like (LOC420209), mRNA. [Source:RefSeq mRNA;Acc:NM_001277410]""	0	1.11673	0.0162754
ENSGALG00000016768	LONRF2	LON peptidase N-terminal domain and ring finger 2 [Source:HGNC Symbol;Acc:24788]""	0	-0.358182	0.00742959
ENSGALG00000009276	LRAT	lecithin retinol acyltransferase (phosphatidylcholine--retinol O-acyltransferase) [Source:HGNC Symbol;Acc:6685]""	0	1.00186	1.2736e-17
ENSGALG00000026214	LRTM2	leucine-rich repeats and transmembrane domains 2 [Source:HGNC Symbol;Acc:32443]""	0	0.475417	0.000772671
ENSGALG00000010448	LTBP3	latent transforming growth factor beta binding protein 3 [Source:HGNC Symbol;Acc:6716]""	0	0.46148	0.00999985
ENSGALG00000011271	LUM	Gallus gallus lumican (LUM), mRNA. [Source:RefSeq mRNA;Acc:NM_001276357]""	0	-1.46732	0.00605206
ENSGALG00000026264	MAFA	Gallus gallus v-maf musculoaponeurotic fibrosarcoma oncogene homolog A (MAFA), mRNA. [Source:RefSeq mRNA;Acc:NM_205025]""	0	1.19242	0.00642959
ENSGALG00000005929	MAML1	mastermind-like 1 (Drosophila) [Source:HGNC Symbol;Acc:13632]""	0	-0.382514	0.0270718
ENSGALG00000021634	MAP7D1	MAP7 domain containing 1 [Source:HGNC Symbol;Acc:25514]""	0	1.16744	0.0304415
ENSGALG00000016890	MBNL2	Gallus gallus muscleblind-like 2 (Drosophila) (MBNL2), transcript variant 6, mRNA. [Source:RefSeq mRNA;Acc:NM_001163375]""	0	-0.314022	0.0413661
ENSGALG00000008744	MCF2L2	MCF.2 cell line derived transforming sequence-like 2 [Source:HGNC Symbol;Acc:30319]""	0	-0.661907	1.10709e-06
ENSGALG00000008367	MDK	Gallus gallus midkine (neurite growth-promoting factor 2) (MDK), mRNA. [Source:RefSeq mRNA;Acc:NM_001113289]""	0	0.873466	0.0210449
ENSGALG00000013835	MED6	Gallus gallus mediator complex subunit 6 (MED6), mRNA. [Source:RefSeq mRNA;Acc:NM_001159425]""	0	0.480816	0.00135094
ENSGALG00000014645	MEF2C	Uncharacterized protein [Source:UniProtKB/TrEMBL;Acc:E1C5C0]""	0	0.410401	0.0269548
ENSGALG00000013042	MICAL3	microtubule associated monooxygenase, calponin and LIM domain containing 3 [Source:HGNC Symbol;Acc:24694]""	0	-0.274367	0.0327744
ENSGALG00000028327	MIR1725	gga-mir-1725 [Source:miRBase;Acc:MI0007462]""	0	-0.394631	0.00499595
ENSGALG00000028590	MIR6643	gga-mir-6643 [Source:miRBase;Acc:MI0022462]""	0	1.34956	0.0384964
ENSGALG00000003314	MIR7476	gga-mir-7476 [Source:miRBase;Acc:MI0024149]""	0	-0.434016	0.00336752
ENSGALG00000025996	MKI67	marker of proliferation Ki-67 [Source:HGNC Symbol;Acc:7107]""	0	0.690784	0.0126813
ENSGALG00000010331	MME	Gallus gallus membrane metallo-endopeptidase (MME), mRNA. [Source:RefSeq mRNA;Acc:NM_001004412]""	0	-1.12791	3.6913e-06
ENSGALG00000005846	MPDZ	Gallus gallus multiple PDZ domain protein (MPDZ), mRNA. [Source:RefSeq mRNA;Acc:NM_001256123]""	0	0.257349	0.0431255
ENSGALG00000003758	MREG	melanoregulin [Source:HGNC Symbol;Acc:25478]""	0	-0.419464	0.0437619
ENSGALG00000000456	MRPS21	Gallus gallus mitochondrial ribosomal protein S21 (MRPS21), nuclear gene encoding mitochondrial protein, mRNA. [Source:RefSeq mRNA;Acc:NM_001277967]""	0	2.64369	0.0431255
ENSGALG00000013507	MSL1	male-specific lethal 1 homolog (Drosophila) [Source:HGNC Symbol;Acc:27905]""	0	0.483008	0.0440752
ENSGALG00000009602	MYO3B	myosin IIIB [Source:HGNC Symbol;Acc:15576]""	0	0.374318	0.028064
ENSGALG00000004155	MYOM3	myomesin 3 [Source:HGNC Symbol;Acc:26679]""	0	0.954069	0.000667415
ENSGALG00000016216	NDRG1	N-myc downstream regulated 1 [Source:HGNC Symbol;Acc:7679]""	0	-0.860249	5.55121e-20
ENSGALG00000009703	NDUFS7	NADH dehydrogenase (ubiquinone) Fe-S protein 7, 20kDa (NADH-coenzyme Q reductase) [Source:HGNC Symbol;Acc:7714]""	0	0.645865	0.0440752
ENSGALG00000008437	NET1	Gallus gallus neuroepithelial cell transforming 1 (NET1), mRNA. [Source:RefSeq mRNA;Acc:NM_001030648]""	0	-0.584654	0.0121675
ENSGALG00000008908	NEUROD1	Gallus gallus neurogenic differentiation 1 (NEUROD1), mRNA. [Source:RefSeq mRNA;Acc:NM_204920]""	0	1.34433	0.0350803
ENSGALG00000015209	NFIL3	Gallus gallus nuclear factor, interleukin 3 regulated (NFIL3), mRNA. [Source:RefSeq mRNA;Acc:NM_204618]""	0	-1.28125	5.66927e-36
ENSGALG00000014861	NIM1	Gallus gallus serine/threonine-protein kinase NIM1 (NIM1), mRNA. [Source:RefSeq mRNA;Acc:NM_001252130]""	0	0.854435	1.32371e-13
ENSGALG00000005699	NLK	nemo-like kinase [Source:HGNC Symbol;Acc:29858]""	0	-0.444919	2.00989e-05
ENSGALG00000024447	NMB	Gallus gallus neuromedin B (NMB), mRNA. [Source:RefSeq mRNA;Acc:NM_001079476]""	0	2.68353	0.0118263
ENSGALG00000007305	NME1	Gallus gallus non-metastatic cells 1, protein (NM23A) expressed in (NME1), mRNA. [Source:RefSeq mRNA;Acc:NM_001204761]""	0	0.398989	0.0176638
ENSGALG00000038096	NOS2	Gallus gallus nitric oxide synthase 2, inducible (NOS2), mRNA. [Source:RefSeq mRNA;Acc:NM_204961]""	0	-0.528574	0.0126813
ENSGALG00000016774	NPAS2	Gallus gallus neuronal PAS domain protein 2 (NPAS2), mRNA. [Source:RefSeq mRNA;Acc:NM_001030542]""	0	-0.828238	6.42129e-11
ENSGALG00000000966	NPHP4	nephronophthisis 4 [Source:HGNC Symbol;Acc:19104]""	0	0.859922	0.0287841
ENSGALG00000017418	NPTX1	neuronal pentraxin I [Source:HGNC Symbol;Acc:7952]""	0	1.0504	0.00472337
ENSGALG00000003562	NPTX2	neuronal pentraxin II [Source:HGNC Symbol;Acc:7953]""	0	0.474569	0.0145196
ENSGALG00000002093	NR2E3	Gallus gallus nuclear receptor subfamily 2, group E, member 3 (NR2E3), mRNA. [Source:RefSeq mRNA;Acc:NM_204594]""	0	2.6609	4.18279e-07
ENSGALG00000026598	NXNL2	nucleoredoxin-like 2 [Source:HGNC Symbol;Acc:30482]""	0	1.07704	0.0462147
ENSGALG00000004966	NYAP2	neuronal tyrosine-phosphorylated phosphoinositide-3-kinase adaptor 2 [Source:HGNC Symbol;Acc:29291]""	0	-0.307868	0.0170407
ENSGALG00000026736	OGN	Gallus gallus osteoglycin (OGN), mRNA. [Source:RefSeq mRNA;Acc:NM_204209]""	0	0.935618	0.0383902
ENSGALG00000003554	OPTC	Gallus gallus opticin (OPTC), mRNA. [Source:RefSeq mRNA;Acc:NM_204473]""	0	0.850031	0.0369672
ENSGALG00000015086	OSBPL1A	oxysterol binding protein-like 1A [Source:HGNC Symbol;Acc:16398]""	0	-0.283962	0.0420789
ENSGALG00000026426	OTUD1	OTU domain containing 1 [Source:HGNC Symbol;Acc:27346]""	0	-0.643347	0.000600642
ENSGALG00000013348	OTUD7B	OTU domain containing 7B [Source:HGNC Symbol;Acc:16683]""	0	0.783311	0.0279432
ENSGALG00000017311	P4HA3	prolyl 4-hydroxylase, alpha polypeptide III [Source:HGNC Symbol;Acc:30135]""	0	1.19524	0.00369891
ENSGALG00000008947	PAK7	Gallus gallus p21 protein (Cdc42/Rac)-activated kinase 7 (PAK7), mRNA. [Source:RefSeq mRNA;Acc:NM_001199409]""	0	0.375794	0.02476
ENSGALG00000017092	PAN3	PAN3 poly(A) specific ribonuclease subunit homolog (S. cerevisiae) [Source:HGNC Symbol;Acc:29991]""	0	-0.337282	0.0043483
ENSGALG00000009315	PAPLN	papilin, proteoglycan-like sulfated glycoprotein [Source:HGNC Symbol;Acc:19262]""	0	0.709129	0.00803287
ENSGALG00000005689	PAX2	paired box 2 [Source:HGNC Symbol;Acc:8616]""	0	-2.13116	0.000520696
ENSGALG00000015373	PDE6B	Phosphodiesterase 6b subunit; Uncharacterized protein [Source:UniProtKB/TrEMBL;Acc:F1NA42]""	0	0.906043	4.97699e-16
ENSGALG00000006626	PDE6C	Gallus gallus phosphodiesterase 6C, cGMP-specific, cone, alpha prime (PDE6C), mRNA. [Source:RefSeq mRNA;Acc:NM_204986]""	0	0.423801	0.000531886
ENSGALG00000009700	PDK4	Gallus gallus pyruvate dehydrogenase kinase, isozyme 4 (PDK4), nuclear gene encoding mitochondrial protein, mRNA. [Source:RefSeq mRNA;Acc:NM_001199909]""	0	-0.767636	0.00229499
ENSGALG00000005521	PER2	Gallus gallus period homolog 2 (Drosophila) (PER2), mRNA. [Source:RefSeq mRNA;Acc:NM_204262]""	0	0.446541	9.23343e-05
ENSGALG00000000573	PER3	period circadian clock 3 [Source:HGNC Symbol;Acc:8847]""	0	1.05486	1.2079e-08
ENSGALG00000007966	PGAP1	post-GPI attachment to proteins 1 [Source:HGNC Symbol;Acc:25712]""	0	-0.627119	0.000239486
ENSGALG00000022030	PGAP3	post-GPI attachment to proteins 3 [Source:HGNC Symbol;Acc:23719]""	0	1.50652	0.0420789
ENSGALG00000013768	PHACTR2	phosphatase and actin regulator 2 [Source:HGNC Symbol;Acc:20956]""	0	-0.561108	0.0275599
ENSGALG00000026881	PITX2	Gallus gallus paired-like homeodomain 2 (PITX2), mRNA. [Source:RefSeq mRNA;Acc:NM_205010]""	0	1.19844	0.00026088
ENSGALG00000002645	PIWIL1	Gallus gallus piwi-like 1 (Drosophila) (PIWIL1), mRNA. [Source:RefSeq mRNA;Acc:NM_001098852]""	0	-1.81404	0.0266783
ENSGALG00000012281	PLA2G6	Gallus gallus phospholipase A2, group VI (cytosolic, calcium-independent) (PLA2G6), mRNA. [Source:RefSeq mRNA;Acc:NM_001130738]""	0	0.671101	0.0327744
ENSGALG00000005930	PLS3	Gallus gallus plastin 3 (PLS3), mRNA. [Source:RefSeq mRNA;Acc:NM_001006431]""	0	-0.491458	0.010147
ENSGALG00000014634	PMEL	melanocyte protein PMEL precursor [Source:RefSeq peptide;Acc:NP_990443]""	0	1.54676	0.0442092
ENSGALG00000011944	PMM1	phosphomannomutase 1 [Source:HGNC Symbol;Acc:9114]""	0	0.543481	0.00729057
ENSGALG00000004442	PPA1	pyrophosphatase (inorganic) 1 [Source:HGNC Symbol;Acc:9226]""	0	0.434103	0.000435126
ENSGALG00000011524	PPEF2	protein phosphatase, EF-hand calcium binding domain 2 [Source:HGNC Symbol;Acc:9244]""	0	-0.667986	0.000141991
ENSGALG00000014106	PPFIBP1	Gallus gallus PTPRF interacting protein, binding protein 1 (liprin beta 1) (PPFIBP1), mRNA. [Source:RefSeq mRNA;Acc:NM_001030771]""	0	-0.539234	0.000687041
ENSGALG00000005061	PPM1E	protein phosphatase, Mg2+/Mn2+ dependent, 1E [Source:HGNC Symbol;Acc:19322]""	0	0.426259	0.00508341
ENSGALG00000007565	PPP2R2B	protein phosphatase 2, regulatory subunit B, beta [Source:HGNC Symbol;Acc:9305]""	0	0.520815	0.00605206
ENSGALG00000015388	PRDM1	Uncharacterized protein [Source:UniProtKB/TrEMBL;Acc:F1NKI2]""	0	-1.37573	4.22192e-14
ENSGALG00000028174	PRKCDBP	protein kinase C, delta binding protein [Source:HGNC Symbol;Acc:9400]""	0	0.259933	0.0329046
ENSGALG00000001270	PRKCZ	protein kinase C, zeta [Source:HGNC Symbol;Acc:9412]""	0	0.462168	0.000389387
ENSGALG00000027107	PROCA1	protein interacting with cyclin A1 [Source:HGNC Symbol;Acc:28600]""	0	1.40956	4.06366e-05
ENSGALG00000016153	PSCA	prostate stem cell antigen [Source:HGNC Symbol;Acc:9500]""	0	-2.47155	0.0272116
ENSGALG00000008901	PTGFR	Gallus gallus prostaglandin F receptor (FP) (PTGFR), mRNA. [Source:RefSeq mRNA;Acc:NM_001044657]""	0	-2.79841	1.35328e-05
ENSGALG00000028048	PTN	pleiotrophin precursor [Source:RefSeq peptide;Acc:NP_001263291]""	0	-0.430772	0.00221928
ENSGALG00000005128	PTPDC1	protein tyrosine phosphatase domain containing 1 [Source:HGNC Symbol;Acc:30184]""	0	-1.13234	6.26251e-17
ENSGALG00000013085	PTPRO	Gallus gallus protein tyrosine phosphatase, receptor type, O (PTPRO), mRNA. [Source:RefSeq mRNA;Acc:NM_204122]""	0	-0.491576	0.000145985
ENSGALG00000005675	PTTG1IP	pituitary tumor-transforming 1 interacting protein [Source:HGNC Symbol;Acc:13524]""	0	0.70523	0.0243961
ENSGALG00000009790	RAB33B	Gallus gallus RAB33B, member RAS oncogene family (RAB33B), mRNA. [Source:RefSeq mRNA;Acc:NM_001008466]""	0	-0.34457	0.0327533
ENSGALG00000028201	RAD9	cell cycle checkpoint control protein RAD9A [Source:RefSeq peptide;Acc:NP_998748]""	0	1.81145	0.0148314
ENSGALG00000024449	RAMP2	Gallus gallus receptor (G protein-coupled) activity modifying protein 2 (RAMP2), mRNA. [Source:RefSeq mRNA;Acc:NM_001105610]""	0	1.04305	0.0472602
ENSGALG00000027633	RASSF9	Ras association (RalGDS/AF-6) domain family (N-terminal) member 9 [Source:HGNC Symbol;Acc:15739]""	0	-1.31661	0.00873463
ENSGALG00000013431	RAX2	Gallus gallus retina and anterior neural fold homeobox 2 (RAX2), mRNA. [Source:RefSeq mRNA;Acc:NM_204104]""	0	1.20732	0.00873463
ENSGALG00000005978	RBP3	Gallus gallus retinol binding protein 3, interstitial (RBP3), mRNA. [Source:RefSeq mRNA;Acc:NM_001024575]""	0	0.481023	0.00263982
ENSGALG00000016014	RCAN1	Gallus gallus regulator of calcineurin 1 (RCAN1), mRNA. [Source:RefSeq mRNA;Acc:NM_001278079]""	0	0.430455	0.0409227
ENSGALG00000026505	RDH10	Gallus gallus retinol dehydrogenase 10 (all-trans) (RDH10), mRNA. [Source:RefSeq mRNA;Acc:NM_001199459]""	0	0.408615	0.01431
ENSGALG00000027818	RDH8	retinol dehydrogenase 8 (all-trans) [Source:HGNC Symbol;Acc:14423]""	0	2.08193	0.00697748
ENSGALG00000004060	RGS9	regulator of G-protein signaling 9 [Source:HGNC Symbol;Acc:10004]""	0	0.349784	0.00605206
ENSGALG00000004675	RGS9BP	Gallus gallus regulator of G protein signaling 9 binding protein (RGS9BP), mRNA. [Source:RefSeq mRNA;Acc:NM_204505]""	0	0.441004	8.99743e-05
ENSGALG00000021442	RLTPR	RGD motif, leucine rich repeats, tropomodulin domain and proline-rich containing [Source:HGNC Symbol;Acc:27089]""	0	1.31099	0.0327641
ENSGALG00000028709	RNF144A	ring finger protein 144A [Source:HGNC Symbol;Acc:20457]""	0	-0.470258	0.00511097
ENSGALG00000008676	RRBP1	Gallus gallus ribosome binding protein 1 homolog 180kDa (dog) (RRBP1), mRNA. [Source:RefSeq mRNA;Acc:NM_001257346]""	0	-0.343004	0.0270718
ENSGALG00000010750	SAP30	Sin3A-associated protein, 30kDa [Source:HGNC Symbol;Acc:10532]""	0	0.451948	0.0304415
ENSGALG00000000672	SCMH1	sex comb on midleg homolog 1 (Drosophila) [Source:HGNC Symbol;Acc:19003]""	0	0.498313	0.0434079
ENSGALG00000028912	SCRT2	Gallus gallus scratch homolog 2, zinc finger protein (Drosophila) (SCRT2), mRNA. [Source:RefSeq mRNA;Acc:NM_001173522]""	0	1.77692	0.0314907
ENSGALG00000022789	SDC2	Gallus gallus syndecan 2 (SDC2), mRNA. [Source:RefSeq mRNA;Acc:NM_001001462]""	0	-0.391747	0.0114965
ENSGALG00000003399	SELE	selectin E [Source:HGNC Symbol;Acc:10718]""	0	-1.99388	0.0122938
ENSGALG00000006563	SEMA3D	Gallus gallus sema domain, immunoglobulin domain (Ig), short basic domain, secreted, (semaphorin) 3D (SEMA3D), mRNA. [Source:RefSeq mRNA;Acc:NM_205373]""	0	-0.663052	0.00678293
ENSGALG00000026431	SEZ6	seizure related 6 homolog (mouse) [Source:HGNC Symbol;Acc:15955]""	0	1.24633	0.0126813
ENSGALG00000013971	SGK1	Gallus gallus serum/glucocorticoid regulated kinase 1 (SGK1), mRNA. [Source:RefSeq mRNA;Acc:NM_204476]""	0	0.258246	0.0413661
ENSGALG00000003701	SGMS1	Gallus gallus sphingomyelin synthase 1 (SGMS1), mRNA. [Source:RefSeq mRNA;Acc:NM_204390]""	0	-0.291069	0.0307277
ENSGALG00000005036	SH2D3C	SH2 domain containing 3C [Source:HGNC Symbol;Acc:16884]""	0	0.931009	0.0396815
ENSGALG00000015096	SH3GL2	Gallus gallus SH3-domain GRB2-like 2 (SH3GL2), mRNA. [Source:RefSeq mRNA;Acc:NM_204530]""	0	0.35224	0.00433677
ENSGALG00000012908	SLC13A4	solute carrier family 13 (sodium/sulfate symporter), member 4 [Source:HGNC Symbol;Acc:15827]""	0	0.517021	0.0136262
ENSGALG00000002728	SLC16A3	Gallus gallus solute carrier family 16, member 3 (monocarboxylic acid transporter 4) (SLC16A3), mRNA. [Source:RefSeq mRNA;Acc:NM_204663]""	0	-0.267137	0.0205212
ENSGALG00000007495	SLC24A1	Gallus gallus solute carrier family 24 (sodium/potassium/calcium exchanger), member 1 (SLC24A1), mRNA. [Source:RefSeq mRNA;Acc:NM_001001773]""	0	-0.678162	0.0133037
ENSGALG00000010793	SLC24A4	solute carrier family 24 (sodium/potassium/calcium exchanger), member 4 [Source:HGNC Symbol;Acc:10978]""	0	0.6543	5.03607e-07
ENSGALG00000008675	SLC25A6	ADP/ATP translocase 3 [Source:RefSeq peptide;Acc:NP_989562]""	0	0.419484	0.0241119
ENSGALG00000012593	SLC28A3	solute carrier family 28 (concentrative nucleoside transporter), member 3 [Source:HGNC Symbol;Acc:16484]""	0	-4.32232	0.000130247
ENSGALG00000011052	SLC38A11	solute carrier family 38, member 11 [Source:HGNC Symbol;Acc:26836]""	0	1.1525	0.0435836
ENSGALG00000004879	SLC6A11	solute carrier family 6 (neurotransmitter transporter), member 11 [Source:HGNC Symbol;Acc:11044]""	0	-0.508466	0.0350708
ENSGALG00000012517	SLC9A3	solute carrier family 9, subfamily A (NHE3, cation proton antiporter 3), member 3 [Source:HGNC Symbol;Acc:11073]""	0	-2.87924	0.00165932
ENSGALG00000015691	SMC2	Gallus gallus structural maintenance of chromosomes 2 (SMC2), mRNA. [Source:RefSeq mRNA;Acc:NM_205230]""	0	0.853225	0.00546326
ENSGALG00000015304	SNX3	Gallus gallus sorting nexin 3 (SNX3), mRNA. [Source:RefSeq mRNA;Acc:NM_001006408]""	0	-0.456225	0.000916446
ENSGALG00000010929	SPARCL1	SPARC-like 1 (hevin) [Source:HGNC Symbol;Acc:11220]""	0	0.466918	0.00593753
ENSGALG00000027450	SPOCK2	sparc/osteonectin, cwcv and kazal-like domains proteoglycan (testican) 2 [Source:HGNC Symbol;Acc:13564]""	0	1.98573	0.0391803
ENSGALG00000027109	SPON2	spondin 2, extracellular matrix protein [Source:HGNC Symbol;Acc:11253]""	0	-1.15845	0.00264578
ENSGALG00000027188	SREBF1	Gallus gallus sterol regulatory element binding transcription factor 1 (SREBF1), mRNA. [Source:RefSeq mRNA;Acc:NM_204126]""	0	1.28227	0.0476075
ENSGALG00000008763	SSX2IP	Gallus gallus synovial sarcoma, X breakpoint 2 interacting protein (SSX2IP), mRNA. [Source:RefSeq mRNA;Acc:NM_001044656]""	0	0.517684	0.000139755
ENSGALG00000012007	ST13	Gallus gallus suppression of tumorigenicity 13 (colon carcinoma) (Hsp70 interacting protein) (ST13), mRNA. [Source:RefSeq mRNA;Acc:NM_001030757]""	0	0.325628	0.0147396
ENSGALG00000000183	STAMBP	STAM binding protein [Source:HGNC Symbol;Acc:16950]""	0	-0.398699	0.0270718
ENSGALG00000026546	STIP1	stress-induced-phosphoprotein 1 [Source:HGNC Symbol;Acc:11387]""	0	1.59772	0.0372927
ENSGALG00000006145	STK35	serine/threonine kinase 35 [Source:HGNC Symbol;Acc:16254]""	0	-0.453105	0.033381
ENSGALG00000001449	STRA6	stimulated by retinoic acid 6 [Source:HGNC Symbol;Acc:30650]""	0	0.668719	0.00801157
ENSGALG00000001187	STRBP	Gallus gallus spermatid perinuclear RNA binding protein (STRBP), mRNA. [Source:RefSeq mRNA;Acc:NM_001030680]""	0	-0.36154	0.0171355
ENSGALG00000003033	STXBP4	syntaxin binding protein 4 [Source:HGNC Symbol;Acc:19694]""	0	-0.659907	9.96164e-07
ENSGALG00000016108	SYBU	syntabulin (syntaxin-interacting) [Source:HGNC Symbol;Acc:26011]""	0	-0.331293	0.0126813
ENSGALG00000015907	SYNJ1	synaptojanin 1 [Source:HGNC Symbol;Acc:11503]""	0	0.3947	6.3875e-05
ENSGALG00000005207	SYNPO2L	synaptopodin 2-like [Source:HGNC Symbol;Acc:23532]""	0	1.2206	1.6146e-07
ENSGALG00000016437	TAF1B	Gallus gallus TATA box binding protein (TBP)-associated factor, RNA polymerase I, B, 63kDa (TAF1B), mRNA. [Source:RefSeq mRNA;Acc:NM_001006416]""	0	-0.52562	0.00721991
ENSGALG00000011902	TAGLN	Gallus gallus transgelin (TAGLN), mRNA. [Source:RefSeq mRNA;Acc:NM_205494]""	0	1.06402	0.00605206
ENSGALG00000024012	TDRKH	tudor and KH domain containing [Source:HGNC Symbol;Acc:11713]""	0	1.78424	0.0270718
ENSGALG00000009398	TES	Gallus gallus testis derived transcript (3 LIM domains) (TES), mRNA. [Source:RefSeq mRNA;Acc:NM_204623]""	0	-1.64813	0.000153309
ENSGALG00000009411	TFEC	Gallus gallus transcription factor EC (TFEC), mRNA. [Source:RefSeq mRNA;Acc:NM_001006229]""	0	-1.64878	8.99743e-05
ENSGALG00000004845	TIMM10	translocase of inner mitochondrial membrane 10 homolog (yeast) [Source:HGNC Symbol;Acc:11814]""	0	1.94292	0.00729057
ENSGALG00000026965	TMEM115	transmembrane protein 115 [Source:HGNC Symbol;Acc:30055]""	0	0.685171	0.0347357
ENSGALG00000017241	TMEM135	transmembrane protein 135 [Source:HGNC Symbol;Acc:26167]""	0	0.464637	0.0479117
ENSGALG00000019894	TMEM14A	transmembrane protein 14A [Source:HGNC Symbol;Acc:21076]""	0	-0.415341	0.0345318
ENSGALG00000027161	TMEM167B	transmembrane protein 167B [Source:HGNC Symbol;Acc:30187]""	0	2.84983	0.0241119
ENSGALG00000008925	TMEM203	transmembrane protein 203 [Source:HGNC Symbol;Acc:28217]""	0	1.58516	0.0440752
ENSGALG00000003778	TMEM38A	Gallus gallus transmembrane protein 38A (TMEM38A), mRNA. [Source:RefSeq mRNA;Acc:NM_001079758]""	0	-0.428388	0.00642474
ENSGALG00000011504	TMPO	Gallus gallus thymopoietin (TMPO), mRNA. [Source:RefSeq mRNA;Acc:NM_001006235]""	0	-0.322076	0.0287517
ENSGALG00000007113	TNC	Gallus gallus tenascin C (TNC), mRNA. [Source:RefSeq mRNA;Acc:NM_205456]""	0	-1.10349	2.31941e-06
ENSGALG00000016114	TNFRSF11B	Gallus gallus tumor necrosis factor receptor superfamily, member 11b (TNFRSF11B), mRNA. [Source:RefSeq mRNA;Acc:NM_001033641]""	0	-1.27727	1.06792e-07
ENSGALG00000009179	TNFSF10	Gallus gallus tumor necrosis factor (ligand) superfamily, member 10 (TNFSF10), mRNA. [Source:RefSeq mRNA;Acc:NM_204379]""	0	-0.75922	0.00961382
ENSGALG00000009339	TP53BP2	tumor protein p53 binding protein, 2 [Source:HGNC Symbol;Acc:12000]""	0	-0.301816	0.0318633
ENSGALG00000015744	TPD52	Gallus gallus tumor protein D52 (TPD52), mRNA. [Source:RefSeq mRNA;Acc:NM_001079754]""	0	-0.330849	0.00131957
ENSGALG00000006236	TPH1	Gallus gallus tryptophan hydroxylase 1 (TPH1), mRNA. [Source:RefSeq mRNA;Acc:NM_204956]""	0	-0.758731	0.0286291
ENSGALG00000011938	TRAK1	trafficking protein, kinesin binding 1 [Source:HGNC Symbol;Acc:29947]""	0	0.329464	0.000676534
ENSGALG00000007686	TRAP1	Gallus gallus TNF receptor-associated protein 1 (TRAP1), nuclear gene encoding mitochondrial protein, mRNA. [Source:RefSeq mRNA;Acc:NM_001006175]""	0	0.451021	0.000676534
ENSGALG00000006370	TULP1	Gallus gallus tubby like protein 1 (TULP1), mRNA. [Source:RefSeq mRNA;Acc:NM_204615]""	0	-0.416292	0.0457192
ENSGALG00000015205	TYRP1	Gallus gallus tyrosinase-related protein 1 (TYRP1), mRNA. [Source:RefSeq mRNA;Acc:NM_205045]""	0	0.483903	0.0086597
ENSGALG00000006435	UBE2B	ubiquitin-conjugating enzyme E2B [Source:HGNC Symbol;Acc:12473]""	0	-0.419939	0.0286291
ENSGALG00000002165	UNC13B	unc-13 homolog B (C. elegans) [Source:HGNC Symbol;Acc:12566]""	0	-0.321383	0.0216673
ENSGALG00000017417	USP43	ubiquitin specific peptidase 43 [Source:HGNC Symbol;Acc:20072]""	0	2.62578	0.00972739
ENSGALG00000005257	VCAM1	vascular cell adhesion molecule 1 [Source:HGNC Symbol;Acc:12663]""	0	-0.843364	0.0224844
ENSGALG00000010583	VIT	vitrin precursor [Source:RefSeq peptide;Acc:NP_001019751]""	0	0.431314	0.0128547
ENSGALG00000017272	VWF	von Willebrand factor [Source:HGNC Symbol;Acc:12726]""	0	-1.19207	6.62342e-09
ENSGALG00000010815	WDR17	WD repeat domain 17 [Source:HGNC Symbol;Acc:16661]""	0	-0.345844	0.0494786
ENSGALG00000007367	WFIKKN2	WAP, follistatin/kazal, immunoglobulin, kunitz and netrin domain containing 2 [Source:HGNC Symbol;Acc:30916]""	0	0.333061	0.00873463
ENSGALG00000004215	WIPI1	WD repeat domain, phosphoinositide interacting 1 [Source:HGNC Symbol;Acc:25471]""	0	-0.274681	0.0337793
ENSGALG00000014235	WNT7B	Gallus gallus wingless-type MMTV integration site family, member 7B (WNT7B), transcript variant 2, mRNA. [Source:RefSeq mRNA;Acc:NM_001171593]""	0	-4.16216	9.58344e-06
ENSGALG00000010341	XPO5	exportin-5 [Source:RefSeq peptide;Acc:NP_001264581]""	0	-0.252716	0.0355184
ENSGALG00000026237	ZIC2	Zic family member 2 [Source:HGNC Symbol;Acc:12873]""	0	-3.08108	0.0147396
ENSGALG00000015008	ZNF366	zinc finger protein 366 [Source:HGNC Symbol;Acc:18316]""	0	-1.16486	0.00234041
ENSGALG00000003403	ZNF385C	zinc finger protein 385C [Source:HGNC Symbol;Acc:33722]""	0	0.955446	0.039388
ENSGALG00000029178	ZNF628	zinc finger protein 628 [Source:HGNC Symbol;Acc:28054]""	0	1.1351	0.029967
ENSGALG00000004898	ZNF814	zinc finger protein 814 [Source:HGNC Symbol;Acc:33258]""	0	1.39198	0.0176638
ENSGALG00000000483		Uncharacterized protein [Source:UniProtKB/TrEMBL;Acc:F1NP31]""	0	0.811126	0.00220892
ENSGALG00000000722		Uncharacterized protein [Source:UniProtKB/TrEMBL;Acc:F1N9I8]""	0	1.15088	0.000687041
ENSGALG00000001604		Beta-galactosidase [Source:UniProtKB/TrEMBL;Acc:F1NLL2]""	0	0.408651	0.00972739
ENSGALG00000002638		Uncharacterized protein [Source:UniProtKB/TrEMBL;Acc:E1C0M0]""	0	-0.672802	1.98476e-07
ENSGALG00000003025		Uncharacterized protein [Source:UniProtKB/TrEMBL;Acc:E1C7F9]""	0	-3.02664	0.00136402
ENSGALG00000003134		Uncharacterized protein [Source:UniProtKB/TrEMBL;Acc:H9KZ58]""	0	0.822824	0.0218035
ENSGALG00000004630		Uncharacterized protein [Source:UniProtKB/TrEMBL;Acc:F1NJK1]""	0	0.362491	0.0372927
ENSGALG00000004653		Uncharacterized protein [Source:UniProtKB/TrEMBL;Acc:F1NG38]""	0	0.698396	0.033381
ENSGALG00000005227		Uncharacterized protein [Source:UniProtKB/TrEMBL;Acc:F1P419]""	0	2.47241	0.00910884
ENSGALG00000006608		Uncharacterized protein [Source:UniProtKB/TrEMBL;Acc:E1BUB4]""	0	-0.972832	0.0069625
ENSGALG00000006768		Uncharacterized protein [Source:UniProtKB/TrEMBL;Acc:E1C8B6]""	0	2.64846	0.0252513
ENSGALG00000007530		Uncharacterized protein [Source:UniProtKB/TrEMBL;Acc:F1NT09]""	0	-4.69212	0.0215089
ENSGALG00000009879		Uncharacterized protein [Source:UniProtKB/TrEMBL;Acc:E1C1Z9]""	0	-0.3734	0.033381
ENSGALG00000010901		Uncharacterized protein [Source:UniProtKB/TrEMBL;Acc:F1NTA4]""	0	-2.62431	3.34978e-12
ENSGALG00000011899		Uncharacterized protein [Source:UniProtKB/TrEMBL;Acc:H9KZU3]""	0	2.68078	0.0409227
ENSGALG00000012021		Uncharacterized protein [Source:UniProtKB/TrEMBL;Acc:F7AVB9]""	0	-3.7956	2.16839e-08
ENSGALG00000012495		Uncharacterized protein [Source:UniProtKB/TrEMBL;Acc:F6U7Z0]""	0	-0.965077	0.000600642
ENSGALG00000013469		Uncharacterized protein [Source:UniProtKB/TrEMBL;Acc:H9L049]""	0	4.22841	0.00322028
ENSGALG00000014190		Uncharacterized protein [Source:UniProtKB/TrEMBL;Acc:F1NXW6]""	0	-0.408917	0.0121675
ENSGALG00000014317		Uncharacterized protein [Source:UniProtKB/TrEMBL;Acc:H9L0H5]""	0	1.16258	0.0449695
ENSGALG00000014994		Uncharacterized protein [Source:UniProtKB/TrEMBL;Acc:E1C1R3]""	0	-2.09053	7.20202e-05
ENSGALG00000016499		Uncharacterized protein [Source:UniProtKB/TrEMBL;Acc:F1NUE5]""	0	0.689912	1.55826e-07
ENSGALG00000017040		Uncharacterized protein [Source:UniProtKB/TrEMBL;Acc:F1P587]""	0	-0.503264	0.00851627
ENSGALG00000019077		Uncharacterized protein [Source:UniProtKB/TrEMBL;Acc:F1NPT5]""	0	-0.401039	0.00216836
ENSGALG00000019156		Uncharacterized protein [Source:UniProtKB/TrEMBL;Acc:F1NJ55]""	0	-2.64196	0.0043229
ENSGALG00000020899		Uncharacterized protein [Source:UniProtKB/TrEMBL;Acc:E1BVD9]""	0	-1.26121	0.00283942
ENSGALG00000021525		Uncharacterized protein [Source:UniProtKB/TrEMBL;Acc:F1NVG0]""	0	1.50719	0.0325562
ENSGALG00000021686		Uncharacterized protein [Source:UniProtKB/TrEMBL;Acc:F1NVW9]""	0	1.37781	0.00170594
ENSGALG00000022958		Uncharacterized protein [Source:UniProtKB/TrEMBL;Acc:E1C6Y0]""	0	0.878535	0.0106815
ENSGALG00000023094		Uncharacterized protein [Source:UniProtKB/TrEMBL;Acc:E1C5F7]""	0	1.07341	0.0394182
ENSGALG00000025733		Uncharacterized protein [Source:UniProtKB/TrEMBL;Acc:R4GIF5]""	0	0.90588	2.0362e-09
ENSGALG00000026161		Uncharacterized protein [Source:UniProtKB/TrEMBL;Acc:R4GG25]""	0	0.660162	0.00146332
ENSGALG00000026245		Uncharacterized protein [Source:UniProtKB/TrEMBL;Acc:R4GFX0]""	0	1.01044	0.0210778
ENSGALG00000027067		Uncharacterized protein [Source:UniProtKB/TrEMBL;Acc:R4GM35]""	0	0.546403	0.00438215
ENSGALG00000027352			0	2.38258	0.0287517
ENSGALG00000027851		Uncharacterized protein [Source:UniProtKB/TrEMBL;Acc:R4GIA6]""	0	1.96419	0.0152757
ENSGALG00000028434		Uncharacterized protein [Source:UniProtKB/TrEMBL;Acc:R4GMF3]""	0	2.50019	0.0346338
ENSGALG00000028745		Uncharacterized protein [Source:UniProtKB/TrEMBL;Acc:R4GIH0]""	0	0.848063	1.90114e-07

## Sheet: ST4
			Log FC relative to FDMR_0h
Ensembl ID	Gene Symbol	Gene Name	FDMR_0h	FDMR_24h	FDR
ENSGALG00000008830	BMP2	Gallus gallus bone morphogenetic protein 2 (BMP2), mRNA. [Source:RefSeq mRNA;Acc:NM_204358]""	0	3.54775	2.18498e-61
ENSGALG00000028284	PTX3	pentraxin-related protein PTX3 precursor [Source:RefSeq peptide;Acc:NP_001017413]""	0	4.91999	1.84846e-23
ENSGALG00000027550	RGS16	Gallus gallus regulator of G-protein signaling 16 (RGS16), mRNA. [Source:RefSeq mRNA;Acc:NM_001277544]""	0	1.58081	5.63045e-22
ENSGALG00000004270	ALDH1A2	Retinal dehydrogenase 2 [Source:UniProtKB/Swiss-Prot;Acc:O93344]""	0	1.72818	1.1382e-19
ENSGALG00000007367	WFIKKN2	WAP, follistatin/kazal, immunoglobulin, kunitz and netrin domain containing 2 [Source:HGNC Symbol;Acc:30916]""	0	0.22498	1.12967e-16
ENSGALG00000005401	WNT9A	Gallus gallus wingless-type MMTV integration site family, member 9A (WNT9A), mRNA. [Source:RefSeq mRNA;Acc:NM_204981]""	0	-2.63035	3.11532e-14
ENSGALG00000007668	BMP7	bone morphogenetic protein 7 [Source:HGNC Symbol;Acc:1074]""	0	1.10944	8.67266e-13
ENSGALG00000017405	NPR3	natriuretic peptide receptor C/guanylate cyclase C (atrionatriuretic peptide receptor C) [Source:HGNC Symbol;Acc:7945]""	0	1.75654	1.39098e-12
ENSGALG00000010901	NA	Uncharacterized protein [Source:UniProtKB/TrEMBL;Acc:F1NTA4]""	0	-2.6695	1.63023e-12
ENSGALG00000011104	GCG	Gallus gallus glucagon (GCG), transcript variant 3, mRNA. [Source:RefSeq mRNA;Acc:NM_001190165]""	0	1.12195	7.30206e-11
ENSGALG00000011264	SULF1	Uncharacterized protein [Source:UniProtKB/TrEMBL;Acc:E1BRF7]""	0	0.820575	7.30206e-11
ENSGALG00000016114	TNFRSF11B	Gallus gallus tumor necrosis factor receptor superfamily, member 11b (TNFRSF11B), mRNA. [Source:RefSeq mRNA;Acc:NM_001033641]""	0	-1.51577	8.24789e-11
ENSGALG00000008306	FGL2	Gallus gallus fibrinogen-like 2 (FGL2), mRNA. [Source:RefSeq mRNA;Acc:NM_001079486]""	0	-3.40134	2.57108e-10
ENSGALG00000002909	CTGF	Gallus gallus connective tissue growth factor (CTGF), mRNA. [Source:RefSeq mRNA;Acc:NM_204274]""	0	1.02819	4.48856e-10
ENSGALG00000004501	NA	Uncharacterized protein [Source:UniProtKB/TrEMBL;Acc:E1C0Q3]""	0	7.99034	5.1162e-10
ENSGALG00000005360	CA4	carbonic anhydrase IV [Source:HGNC Symbol;Acc:1375]""	0	-2.27968	1.67658e-09
ENSGALG00000001490	KCNJ13	potassium inwardly-rectifying channel, subfamily J, member 13 [Source:HGNC Symbol;Acc:6259]""	0	0.892822	3.04638e-09
ENSGALG00000015056	LAMA3	laminin, alpha 3 [Source:HGNC Symbol;Acc:6483]""	0	-1.31477	3.3966e-09
ENSGALG00000004675	RGS9BP	Gallus gallus regulator of G protein signaling 9 binding protein (RGS9BP), mRNA. [Source:RefSeq mRNA;Acc:NM_204505]""	0	-0.485929	5.34853e-09
ENSGALG00000004956	GPI	Gallus gallus glucose-6-phosphate isomerase (GPI), mRNA. [Source:RefSeq mRNA;Acc:NM_001006128]""	0	0.0853408	1.1289e-08
ENSGALG00000017017	SERPINE3	serpin peptidase inhibitor, clade E (nexin, plasminogen activator inhibitor type 1), member 3 [Source:HGNC Symbol;Acc:24774]""	0	3.57541	1.49146e-08
ENSGALG00000016912	EDNRB	Gallus gallus endothelin receptor type B (EDNRB), mRNA. [Source:RefSeq mRNA;Acc:NM_001001127]""	0	-2.72979	1.53084e-08
ENSGALG00000015558	CPA6	Gallus gallus carboxypeptidase A6 (CPA6), mRNA. [Source:RefSeq mRNA;Acc:NM_001006344]""	0	-3.23779	1.59149e-08
ENSGALG00000002389	ITGB4	integrin, beta 4 [Source:HGNC Symbol;Acc:6158]""	0	-1.96358	2.02707e-08
ENSGALG00000005666	ADM	adrenomedullin [Source:HGNC Symbol;Acc:259]""	0	-2.99864	4.15267e-08
ENSGALG00000011663	FNDC1	fibronectin type III domain containing 1 [Source:HGNC Symbol;Acc:21184]""	0	0.863157	4.45889e-08
ENSGALG00000001446	GSN	Gallus gallus gelsolin (GSN), mRNA. [Source:RefSeq mRNA;Acc:NM_204934]""	0	-1.35925	4.76446e-08
ENSGALG00000017185	TMEM123	Gallus gallus transmembrane protein 123 (TMEM123), mRNA. [Source:RefSeq mRNA;Acc:NM_001006279]""	0	0.68722	6.45966e-08
ENSGALG00000014835	C7	complement component 7 [Source:HGNC Symbol;Acc:1346]""	0	1.39286	8.98696e-08
ENSGALG00000012623	CFC1	Gallus gallus cripto, FRL-1, cryptic family 1B (CFC1B), mRNA. [Source:RefSeq mRNA;Acc:NM_204700]""	0	-3.97432	1.94816e-07
ENSGALG00000016446	ATP6V1C2	ATPase, H+ transporting, lysosomal 42kDa, V1 subunit C2 [Source:HGNC Symbol;Acc:18264]""	0	-2.48482	3.3154e-07
ENSGALG00000014235	WNT7B	Gallus gallus wingless-type MMTV integration site family, member 7B (WNT7B), transcript variant 2, mRNA. [Source:RefSeq mRNA;Acc:NM_001171593]""	0	-4.16527	3.61377e-07
ENSGALG00000012021	NA	Uncharacterized protein [Source:UniProtKB/TrEMBL;Acc:F7AVB9]""	0	-3.6434	4.23944e-07
ENSGALG00000004812	FAM129A	Gallus gallus family with sequence similarity 129, member A (FAM129A), mRNA. [Source:RefSeq mRNA;Acc:NM_001012596]""	0	-1.43058	5.09454e-07
ENSGALG00000013929	PDGFRA	Gallus gallus platelet-derived growth factor receptor, alpha polypeptide (PDGFRA), mRNA. [Source:RefSeq mRNA;Acc:NM_204749]""	0	0.829099	5.54194e-07
ENSGALG00000015792	ADAMTS1	ADAM metallopeptidase with thrombospondin type 1 motif, 1 [Source:HGNC Symbol;Acc:217]""	0	0.999828	8.13274e-07
ENSGALG00000014984	F2RL1	Gallus gallus coagulation factor II (thrombin) receptor-like 1 (F2RL1), mRNA. [Source:RefSeq mRNA;Acc:NM_001012608]""	0	-3.02738	8.69338e-07
ENSGALG00000011740	MGP	Gallus gallus matrix Gla protein (MGP), mRNA. [Source:RefSeq mRNA;Acc:NM_205044]""	0	1.29473	1.07909e-06
ENSGALG00000005408	BCMO1	Gallus gallus beta-carotene 15,15'-monooxygenase 1 (BCMO1), mRNA. [Source:RefSeq mRNA;Acc:NM_204635]""	0	1.01342	1.18436e-06
ENSGALG00000005632	MRVI1	murine retrovirus integration site 1 homolog [Source:HGNC Symbol;Acc:7237]""	0	-0.992992	1.20309e-06
ENSGALG00000016118	SLC30A8	solute carrier family 30 (zinc transporter), member 8 [Source:HGNC Symbol;Acc:20303]""	0	4.05606	1.20464e-06
ENSGALG00000028236	PRRX2	paired related homeobox 2 [Source:HGNC Symbol;Acc:21338]""	0	2.41166	2.7725e-06
ENSGALG00000004158	GPT2	glutamic pyruvate transaminase (alanine aminotransferase) 2 [Source:HGNC Symbol;Acc:18062]""	0	-1.21198	3.01935e-06
ENSGALG00000000573	PER3	period circadian clock 3 [Source:HGNC Symbol;Acc:8847]""	0	-0.898848	3.07255e-06
ENSGALG00000007596	NA	Uncharacterized protein [Source:UniProtKB/TrEMBL;Acc:E1C9D2]""	0	0.691268	5.34637e-06
ENSGALG00000009603	NA	Gallus gallus prolactin-like protein (LOC417800), mRNA. [Source:RefSeq mRNA;Acc:NM_001165912]""	0	-3.61562	6.67601e-06
ENSGALG00000002893	STC2	stanniocalcin 2 [Source:HGNC Symbol;Acc:11374]""	0	1.12968	7.06614e-06
ENSGALG00000015661	CRISPLD1	Gallus gallus cysteine-rich secretory protein LCCL domain containing 1 (CRISPLD1), mRNA. [Source:RefSeq mRNA;Acc:NM_204654]""	0	-0.857122	1.35029e-05
ENSGALG00000008018	SNAI1	Gallus gallus snail homolog 1 (Drosophila) (SNAI1), mRNA. [Source:RefSeq mRNA;Acc:NM_205142]""	0	1.85791	1.59886e-05
ENSGALG00000013803	GPR126	Gallus gallus G protein-coupled receptor 126 (GPR126), mRNA. [Source:RefSeq mRNA;Acc:NM_001031071]""	0	-1.87487	1.82591e-05
ENSGALG00000003149	ITPR3	inositol 1,4,5-trisphosphate receptor, type 3 [Source:HGNC Symbol;Acc:6182]""	0	-1.26854	1.98258e-05
ENSGALG00000001629	NA	Uncharacterized protein [Source:UniProtKB/TrEMBL;Acc:E1BYA7]""	0	1.25754	1.98258e-05
ENSGALG00000009179	TNFSF10	Gallus gallus tumor necrosis factor (ligand) superfamily, member 10 (TNFSF10), mRNA. [Source:RefSeq mRNA;Acc:NM_204379]""	0	-1.07798	2.1485e-05
ENSGALG00000008901	PTGFR	Gallus gallus prostaglandin F receptor (FP) (PTGFR), mRNA. [Source:RefSeq mRNA;Acc:NM_001044657]""	0	-2.88806	2.19692e-05
ENSGALG00000017046	OSF-2	Gallus gallus periostin, osteoblast specific factor (POSTN), mRNA. [Source:RefSeq mRNA;Acc:NM_001030541]""	0	2.17951	2.3873e-05
ENSGALG00000010843	GPR137B	Gallus gallus G protein-coupled receptor 137B (GPR137B), mRNA. [Source:RefSeq mRNA;Acc:NM_001031062]""	0	0.929572	3.20728e-05
ENSGALG00000010331	MME	Gallus gallus membrane metallo-endopeptidase (MME), mRNA. [Source:RefSeq mRNA;Acc:NM_001004412]""	0	-1.0433	3.61236e-05
ENSGALG00000017247	PRCP	prolylcarboxypeptidase (angiotensinase C) [Source:HGNC Symbol;Acc:9344]""	0	-1.33908	6.22476e-05
ENSGALG00000006522	HCK	hemopoietic cell kinase [Source:HGNC Symbol;Acc:4840]""	0	-4.45024	8.48985e-05
ENSGALG00000005378	ARNTL	Gallus gallus aryl hydrocarbon receptor nuclear translocator-like (ARNTL), mRNA. [Source:RefSeq mRNA;Acc:NM_001001463]""	0	0.573654	9.40024e-05
ENSGALG00000016403	ID2	Gallus gallus inhibitor of DNA binding 2, dominant negative helix-loop-helix protein (ID2), mRNA. [Source:RefSeq mRNA;Acc:NM_205002]""	0	0.607941	9.89589e-05
ENSGALG00000015008	ZNF366	zinc finger protein 366 [Source:HGNC Symbol;Acc:18316]""	0	-1.4142	0.000104051
ENSGALG00000010747	FBLN5	Gallus gallus fibulin 5 (FBLN5), mRNA. [Source:RefSeq mRNA;Acc:NM_001277474]""	0	-2.01693	0.00010798
ENSGALG00000002557	GPR133	G protein-coupled receptor 133 [Source:HGNC Symbol;Acc:19893]""	0	1.29123	0.00013408
ENSGALG00000016222	NDP	Gallus gallus Norrie disease (pseudoglioma) (NDP), transcript variant 2, mRNA. [Source:RefSeq mRNA;Acc:NM_001278087]""	0	-1.55486	0.000150165
ENSGALG00000012593	SLC28A3	solute carrier family 28 (concentrative nucleoside transporter), member 3 [Source:HGNC Symbol;Acc:16484]""	0	-3.92916	0.000159693
ENSGALG00000011446	TNFAIP2	tumor necrosis factor, alpha-induced protein 2 [Source:HGNC Symbol;Acc:11895]""	0	0.798484	0.000160836
ENSGALG00000005521	PER2	Gallus gallus period homolog 2 (Drosophila) (PER2), mRNA. [Source:RefSeq mRNA;Acc:NM_204262]""	0	-0.365465	0.000173832
ENSGALG00000020899	NA	Uncharacterized protein [Source:UniProtKB/TrEMBL;Acc:E1BVD9]""	0	-1.49833	0.000206193
ENSGALG00000016684	RHAG	Gallus gallus Rh-associated glycoprotein (RHAG), mRNA. [Source:RefSeq mRNA;Acc:NM_204464]""	0	1.58241	0.000214191
ENSGALG00000016580	SCARA5	scavenger receptor class A, member 5 (putative) [Source:HGNC Symbol;Acc:28701]""	0	3.91423	0.00025368
ENSGALG00000017567	GPD1	glycerol-3-phosphate dehydrogenase 1 (soluble) [Source:HGNC Symbol;Acc:4455]""	0	-3.46545	0.000257425
ENSGALG00000010949	GPNMB	glycoprotein (transmembrane) nmb [Source:HGNC Symbol;Acc:4462]""	0	-2.77694	0.00042027
ENSGALG00000013900	MAP7	Gallus gallus microtubule-associated protein 7 (MAP7), mRNA. [Source:RefSeq mRNA;Acc:NM_001031072]""	0	0.282648	0.000443758
ENSGALG00000004155	MYOM3	myomesin 3 [Source:HGNC Symbol;Acc:26679]""	0	1.02954	0.0004606
ENSGALG00000016749	CNGA3	Gallus gallus cyclic nucleotide gated channel alpha 3 (CNGA3), mRNA. [Source:RefSeq mRNA;Acc:NM_205221]""	0	-0.562752	0.000481452
ENSGALG00000013760	GFPT2	glutamine-fructose-6-phosphate transaminase 2 [Source:HGNC Symbol;Acc:4242]""	0	0.924146	0.000530577
ENSGALG00000009398	TES	Gallus gallus testis derived transcript (3 LIM domains) (TES), mRNA. [Source:RefSeq mRNA;Acc:NM_204623]""	0	-1.64011	0.000579302
ENSGALG00000014998	CABLES1	Cdk5 and Abl enzyme substrate 1 [Source:HGNC Symbol;Acc:25097]""	0	0.579475	0.000595151
ENSGALG00000001094	GPR144	G protein-coupled receptor 144 [Source:HGNC Symbol;Acc:18651]""	0	-1.69226	0.000687524
ENSGALG00000011271	LUM	Gallus gallus lumican (LUM), mRNA. [Source:RefSeq mRNA;Acc:NM_001276357]""	0	-1.71266	0.000687524
ENSGALG00000016205	PDXK	Gallus gallus pyridoxal (pyridoxine, vitamin B6) kinase (PDXK), transcript variant 2, mRNA. [Source:RefSeq mRNA;Acc:NM_001278085]""	0	0.467784	0.000776981
ENSGALG00000005616	ARSI	arylsulfatase family, member I [Source:HGNC Symbol;Acc:32521]""	0	1.13156	0.000797663
ENSGALG00000006565	NA	Uncharacterized protein [Source:UniProtKB/TrEMBL;Acc:F1NVY4]""	0	0.743191	0.000810908
ENSGALG00000014994	NA	Uncharacterized protein [Source:UniProtKB/TrEMBL;Acc:E1C1R3]""	0	-1.95466	0.000810908
ENSGALG00000006555	IGF2	Gallus gallus insulin-like growth factor 2 (somatomedin A) (IGF2), mRNA. [Source:RefSeq mRNA;Acc:NM_001030342]""	0	0.908688	0.00088863
ENSGALG00000000761	TSKU	Gallus gallus tsukushi small leucine rich proteoglycan homolog (Xenopus laevis) (TSKU), mRNA. [Source:RefSeq mRNA;Acc:NM_001005346]""	0	0.935587	0.000959337
ENSGALG00000021869	PODN	podocan [Source:HGNC Symbol;Acc:23174]""	0	-0.797164	0.000961346
ENSGALG00000006343	ACTG2	Gallus gallus actin, alpha 2, smooth muscle, aorta (ACTA2), mRNA. [Source:RefSeq mRNA;Acc:NM_001031229]""	0	-1.00057	0.00110667
ENSGALG00000013007	CACNA2D4	calcium channel, voltage-dependent, alpha 2/delta subunit 4 [Source:HGNC Symbol;Acc:20202]""	0	0.561039	0.00123329
ENSGALG00000006563	SEMA3D	Gallus gallus sema domain, immunoglobulin domain (Ig), short basic domain, secreted, (semaphorin) 3D (SEMA3D), mRNA. [Source:RefSeq mRNA;Acc:NM_205373]""	0	-0.74979	0.001248
ENSGALG00000027109	SPON2	spondin 2, extracellular matrix protein [Source:HGNC Symbol;Acc:11253]""	0	-1.26309	0.001248
ENSGALG00000015708	FGFR3	Gallus gallus fibroblast growth factor receptor 3 (FGFR3), mRNA. [Source:RefSeq mRNA;Acc:NM_205509]""	0	0.617628	0.00125589
ENSGALG00000026881	PITX2	Gallus gallus paired-like homeodomain 2 (PITX2), mRNA. [Source:RefSeq mRNA;Acc:NM_205010]""	0	1.18094	0.00132004
ENSGALG00000015862	CA2	Gallus gallus carbonic anhydrase II (CA2), mRNA. [Source:RefSeq mRNA;Acc:NM_205317]""	0	0.233106	0.00143741
ENSGALG00000028373	GAS2L3	Gallus gallus growth arrest-specific 2 like 3 (GAS2L3), mRNA. [Source:RefSeq mRNA;Acc:NM_001277363]""	0	1.08476	0.0015266
ENSGALG00000003560	SLC6A2	Gallus gallus solute carrier family 6 (neurotransmitter transporter, noradrenalin), member 2 (SLC6A2), mRNA. [Source:RefSeq mRNA;Acc:NM_204716]""	0	1.2426	0.00159722
ENSGALG00000007419	MASP1	Gallus gallus mannan-binding lectin serine peptidase 1 (C4/C2 activating component of Ra-reactive factor) (MASP1), mRNA. [Source:RefSeq mRNA;Acc:NM_213586]""	0	1.41019	0.00198956
ENSGALG00000001000	HSPA5	Gallus gallus heat shock 70kDa protein 5 (glucose-regulated protein, 78kDa) (HSPA5), mRNA. [Source:RefSeq mRNA;Acc:NM_205491]""	0	0.468263	0.00208793
ENSGALG00000014514	CC2D2A	coiled-coil and C2 domain containing 2A [Source:HGNC Symbol;Acc:29253]""	0	-0.505465	0.00214224
ENSGALG00000017272	VWF	von Willebrand factor [Source:HGNC Symbol;Acc:12726]""	0	-0.832253	0.00214233
ENSGALG00000016055	KCNJ15	potassium inwardly-rectifying channel, subfamily J, member 15 [Source:HGNC Symbol;Acc:6261]""	0	-1.98485	0.00215734
ENSGALG00000022875	NA	Uncharacterized protein [Source:UniProtKB/TrEMBL;Acc:E1C107]""	0	0.85053	0.00231713
ENSGALG00000008709	MCOLN3	mucolipin 3 [Source:HGNC Symbol;Acc:13358]""	0	-1.53565	0.00232255
ENSGALG00000015207	F5	coagulation factor V (proaccelerin, labile factor) [Source:HGNC Symbol;Acc:3542]""	0	-0.735299	0.00251104
ENSGALG00000010702	ADSS	Gallus gallus adenylosuccinate synthase (ADSS), mRNA. [Source:RefSeq mRNA;Acc:NM_001031521]""	0	0.527126	0.00275508
ENSGALG00000009411	TFEC	Gallus gallus transcription factor EC (TFEC), mRNA. [Source:RefSeq mRNA;Acc:NM_001006229]""	0	-1.44521	0.00278755
ENSGALG00000007645	NA	Uncharacterized protein [Source:UniProtKB/TrEMBL;Acc:F1NI31]""	0	-1.65498	0.00325603
ENSGALG00000015001	LAMA4	laminin, alpha 4 [Source:HGNC Symbol;Acc:6484]""	0	-0.632636	0.00336876
ENSGALG00000017091	FLT1	Gallus gallus fms-related tyrosine kinase 1 (vascular endothelial growth factor/vascular permeability factor receptor) (FLT1), mRNA. [Source:RefSeq mRNA;Acc:NM_204252]""	0	-0.884638	0.00352512
ENSGALG00000002299	RGR	Gallus gallus retinal G protein coupled receptor (RGR), mRNA. [Source:RefSeq mRNA;Acc:NM_001031216]""	0	0.436193	0.00378783
ENSGALG00000007980	KCNG1	potassium voltage-gated channel, subfamily G, member 1 [Source:HGNC Symbol;Acc:6248]""	0	-1.65669	0.00384498
ENSGALG00000012429	BMP4	Gallus gallus bone morphogenetic protein 4 (BMP4), mRNA. [Source:RefSeq mRNA;Acc:NM_205237]""	0	1.80693	0.00407276
ENSGALG00000011524	PPEF2	protein phosphatase, EF-hand calcium binding domain 2 [Source:HGNC Symbol;Acc:9244]""	0	0.601825	0.00407276
ENSGALG00000011291	REV-ERBB	Gallus gallus nuclear receptor subfamily 1, group D, member 2 (NR1D2), mRNA. [Source:RefSeq mRNA;Acc:NM_205205]""	0	-0.481942	0.00410475
ENSGALG00000007174	CHTL1A	Gallus gallus tumor necrosis factor (ligand) superfamily, member 15 (TNFSF15), mRNA. [Source:RefSeq mRNA;Acc:NM_001024578]""	0	2.12182	0.00433515
ENSGALG00000012517	SLC9A3	solute carrier family 9, subfamily A (NHE3, cation proton antiporter 3), member 3 [Source:HGNC Symbol;Acc:11073]""	0	-2.76896	0.00433515
ENSGALG00000019867	C2orf44	chromosome 2 open reading frame 44 [Source:HGNC Symbol;Acc:26157]""	0	0.410672	0.00497906
ENSGALG00000026246	GIF	gastric intrinsic factor (vitamin B synthesis) [Source:HGNC Symbol;Acc:4268]""	0	2.78834	0.00504097
ENSGALG00000003243	RAD54L2	RAD54-like 2 (S. cerevisiae) [Source:HGNC Symbol;Acc:29123]""	0	-0.499506	0.0053908
ENSGALG00000002182	NR5A2	Gallus gallus nuclear receptor subfamily 5, group A, member 2 (NR5A2), mRNA. [Source:RefSeq mRNA;Acc:NM_205078]""	0	1.7017	0.00541724
ENSGALG00000006352	CH25H	Gallus gallus cholesterol 25-hydroxylase (CH25H), mRNA. [Source:RefSeq mRNA;Acc:NM_001277354]""	0	1.30814	0.00551573
ENSGALG00000011330	DYNC1H1	dynein, cytoplasmic 1, heavy chain 1 [Source:HGNC Symbol;Acc:2961]""	0	-0.0552655	0.00572746
ENSGALG00000013237	BCAN	brevican [Source:HGNC Symbol;Acc:23059]""	0	-1.20214	0.00608784
ENSGALG00000026085	DUSP7	dual specificity phosphatase 7 [Source:HGNC Symbol;Acc:3073]""	0	-0.544294	0.00627528
ENSGALG00000010402	HPGDS	Gallus gallus hematopoietic prostaglandin D synthase (HPGDS), mRNA. [Source:RefSeq mRNA;Acc:NM_205011]""	0	1.48067	0.00645264
ENSGALG00000026465	TMEM100	transmembrane protein 100 [Source:HGNC Symbol;Acc:25607]""	0	0.979013	0.00645264
ENSGALG00000013604	VIP	Gallus gallus vasoactive intestinal peptide (VIP), transcript variant 2, mRNA. [Source:RefSeq mRNA;Acc:NM_001177309]""	0	0.87818	0.00645264
ENSGALG00000009898	GAB1	GRB2-associated binding protein 1 [Source:HGNC Symbol;Acc:4066]""	0	0.43754	0.00660542
ENSGALG00000011608	INF2	inverted formin, FH2 and WH2 domain containing [Source:HGNC Symbol;Acc:23791]""	0	0.421712	0.00663604
ENSGALG00000007113	TNC	Gallus gallus tenascin C (TNC), mRNA. [Source:RefSeq mRNA;Acc:NM_205456]""	0	-0.836199	0.0067087
ENSGALG00000023622	AVD	Gallus gallus avidin (AVD), mRNA. [Source:RefSeq mRNA;Acc:NM_205320]""	0	2.59639	0.00685703
ENSGALG00000001261	WDR16	WD repeat domain 16 [Source:HGNC Symbol;Acc:16053]""	0	1.1974	0.00706376
ENSGALG00000027633	RASSF9	Ras association (RalGDS/AF-6) domain family (N-terminal) member 9 [Source:HGNC Symbol;Acc:15739]""	0	-1.41184	0.00789432
ENSGALG00000017183	MMP13	matrix metallopeptidase 13 (collagenase 3) [Source:HGNC Symbol;Acc:7159]""	0	-3.81079	0.00805254
ENSGALG00000008469	SPINT1	serine peptidase inhibitor, Kunitz type 1 [Source:HGNC Symbol;Acc:11246]""	0	0.770235	0.00832895
ENSGALG00000008996	ANKEF1	ankyrin repeat and EF-hand domain containing 1 [Source:HGNC Symbol;Acc:15803]""	0	0.749976	0.00887468
ENSGALG00000004256	DHRS3	Gallus gallus dehydrogenase/reductase (SDR family) member 3 (DHRS3), mRNA. [Source:RefSeq mRNA;Acc:NM_001277910]""	0	0.450132	0.00887993
ENSGALG00000028721	LMOD1	leiomodin 1 (smooth muscle) [Source:HGNC Symbol;Acc:6647]""	0	-1.73096	0.00887993
ENSGALG00000005689	PAX2	paired box 2 [Source:HGNC Symbol;Acc:8616]""	0	-1.88934	0.00887993
ENSGALG00000027017	SESN2	sestrin 2 [Source:HGNC Symbol;Acc:20746]""	0	2.40103	0.00887993
ENSGALG00000005619	F3	coagulation factor III (thromboplastin, tissue factor) [Source:HGNC Symbol;Acc:3541]""	0	-0.900185	0.00902672
ENSGALG00000003399	SELE	selectin E [Source:HGNC Symbol;Acc:10718]""	0	-2.10582	0.00906753
ENSGALG00000010365	ESRRB	estrogen-related receptor beta [Source:HGNC Symbol;Acc:3473]""	0	0.4193	0.00941842
ENSGALG00000001567	NT5DC2	5'-nucleotidase domain containing 2 [Source:HGNC Symbol;Acc:25717]""	0	0.476547	0.00966752
ENSGALG00000008562	DYTN	dystrotelin [Source:HGNC Symbol;Acc:23279]""	0	2.85062	0.00993716
ENSGALG00000006448	IRF10	Gallus gallus interferon regulatory factor 10 (IRF10), mRNA. [Source:RefSeq mRNA;Acc:NM_204558]""	0	1.73105	0.0100462
ENSGALG00000027483	GLRX	Gallus gallus glutaredoxin (thioltransferase) (GLRX), mRNA. [Source:RefSeq mRNA;Acc:NM_205160]""	0	1.30085	0.0106393
ENSGALG00000006370	TULP1	Gallus gallus tubby like protein 1 (TULP1), mRNA. [Source:RefSeq mRNA;Acc:NM_204615]""	0	0.539842	0.0106393
ENSGALG00000002848	PRA1	Gallus gallus rhodopsin (opsin 2, rod pigment) (retinitis pigmentosa 4, autosomal dominant) (RHO), mRNA. [Source:RefSeq mRNA;Acc:NM_205490]""	0	0.945009	0.0108423
ENSGALG00000016128	B3GALT5	UDP-Gal:betaGlcNAc beta 1,3-galactosyltransferase, polypeptide 5 [Source:HGNC Symbol;Acc:920]""	0	1.27178	0.0128003
ENSGALG00000011084	CCSAP	centriole, cilia and spindle-associated protein [Source:HGNC Symbol;Acc:29578]""	0	-0.496583	0.0128003
ENSGALG00000001011	CNGB1	cyclic nucleotide gated channel beta 1 [Source:HGNC Symbol;Acc:2151]""	0	0.889921	0.0128003
ENSGALG00000009781	DOCK1	dedicator of cytokinesis 1 [Source:HGNC Symbol;Acc:2987]""	0	-0.454755	0.0128003
ENSGALG00000018378	MT-ND2	NADH-ubiquinone oxidoreductase chain 2 [Source:UniProtKB/Swiss-Prot;Acc:P18937]""	0	0.532872	0.0128003
ENSGALG00000023824	NA	Lipase [Source:UniProtKB/TrEMBL;Acc:E1BWZ1]""	0	-2.91618	0.0128003
ENSGALG00000006626	PDE6C	Gallus gallus phosphodiesterase 6C, cGMP-specific, cone, alpha prime (PDE6C), mRNA. [Source:RefSeq mRNA;Acc:NM_204986]""	0	-0.342156	0.0128003
ENSGALG00000009945	CPM	carboxypeptidase M precursor [Source:RefSeq peptide;Acc:NP_001186554]""	0	-1.34209	0.0132555
ENSGALG00000015409	PROS1	protein S (alpha) [Source:HGNC Symbol;Acc:9456]""	0	0.442527	0.0135662
ENSGALG00000009157	ECT2	epithelial cell transforming sequence 2 oncogene [Source:HGNC Symbol;Acc:3155]""	0	1.16639	0.0147471
ENSGALG00000027501	ANPEP	Gallus gallus alanyl (membrane) aminopeptidase (ANPEP), mRNA. [Source:RefSeq mRNA;Acc:NM_204861]""	0	-1.49572	0.0155356
ENSGALG00000013985	NA	Uncharacterized protein [Source:UniProtKB/TrEMBL;Acc:H9L0P9]""	0	-2.75248	0.01668
ENSGALG00000016394	HAS2	hyaluronan synthase 2 [Source:RefSeq peptide;Acc:NP_990137]""	0	1.40073	0.0169346
ENSGALG00000027887	NA	Uncharacterized protein [Source:UniProtKB/TrEMBL;Acc:R4GKL8]""	0	-1.46832	0.0190846
ENSGALG00000021039	HKDC1	hexokinase domain containing 1 [Source:HGNC Symbol;Acc:23302]""	0	-1.09753	0.0191199
ENSGALG00000009704	CHST15	carbohydrate (N-acetylgalactosamine 4-sulfate 6-O) sulfotransferase 15 [Source:HGNC Symbol;Acc:18137]""	0	-0.616384	0.019738
ENSGALG00000006323	LECT2	Gallus gallus leukocyte cell-derived chemotaxin 2 (LECT2), mRNA. [Source:RefSeq mRNA;Acc:NM_205478]""	0	-5.39905	0.0204785
ENSGALG00000022030	PGAP3	post-GPI attachment to proteins 3 [Source:HGNC Symbol;Acc:23719]""	0	1.42682	0.0206135
ENSGALG00000008367	MDK	Gallus gallus midkine (neurite growth-promoting factor 2) (MDK), mRNA. [Source:RefSeq mRNA;Acc:NM_001113289]""	0	0.949245	0.0212468
ENSGALG00000025698	5_8S_rRNA	5.8S ribosomal RNA [Source:RFAM;Acc:RF00002]""	0	-3.4115	0.0212634
ENSGALG00000015345	AIM1	absent in melanoma 1 [Source:HGNC Symbol;Acc:356]""	0	-1.2869	0.0221235
ENSGALG00000004769	PSAP	Gallus gallus prosaposin (PSAP), mRNA. [Source:RefSeq mRNA;Acc:NM_204811]""	0	-0.132885	0.0221886
ENSGALG00000006236	TPH1	Gallus gallus tryptophan hydroxylase 1 (TPH1), mRNA. [Source:RefSeq mRNA;Acc:NM_204956]""	0	0.92774	0.022727
ENSGALG00000011565	TDRD9	tudor domain containing 9 [Source:HGNC Symbol;Acc:20122]""	0	-0.660154	0.0233162
ENSGALG00000027694	NA	Uncharacterized protein [Source:UniProtKB/TrEMBL;Acc:R4GHK2]""	0	1.29161	0.0238532
ENSGALG00000015396	CD200	Gallus gallus CD200 molecule (CD200), mRNA. [Source:RefSeq mRNA;Acc:NM_001030787]""	0	-1.50108	0.024127
ENSGALG00000001287	ABI3	ABI family, member 3 [Source:HGNC Symbol;Acc:29859]""	0	1.51245	0.0261828
ENSGALG00000011708	MYLK	Gallus gallus myosin light chain kinase (MYLK), mRNA. [Source:RefSeq mRNA;Acc:NM_205459]""	0	-0.385071	0.0261828
ENSGALG00000007129	ALDH6	Gallus gallus aldehyde dehydrogenase 1 family, member A3 (ALDH1A3), mRNA. [Source:RefSeq mRNA;Acc:NM_204669]""	0	-1.39594	0.0263692
ENSGALG00000006453	TF	Gallus gallus transferrin (ovotransferrin) (TF), mRNA. [Source:RefSeq mRNA;Acc:NM_205304]""	0	-1.26735	0.0278896
ENSGALG00000003025	NA	Uncharacterized protein [Source:UniProtKB/TrEMBL;Acc:E1C7F9]""	0	-2.52537	0.0288416
ENSGALG00000012796	KIAA1549	KIAA1549 [Source:HGNC Symbol;Acc:22219]""	0	0.332258	0.0302325
ENSGALG00000006950	LIMK2	Gallus gallus LIM domain kinase 2 (LIMK2), mRNA. [Source:RefSeq mRNA;Acc:NM_205115]""	0	0.395385	0.0302325
ENSGALG00000027357	PTGES	Gallus gallus prostaglandin E synthase (PTGES), mRNA. [Source:RefSeq mRNA;Acc:NM_001194983]""	0	1.18903	0.0302325
ENSGALG00000009396	CAV2	Gallus gallus caveolin 2 (CAV2), mRNA. [Source:RefSeq mRNA;Acc:NM_001007086]""	0	-0.683025	0.0307465
ENSGALG00000001080	NR5A1	Gallus gallus nuclear receptor subfamily 5, group A, member 1 (NR5A1), mRNA. [Source:RefSeq mRNA;Acc:NM_205077]""	0	1.99167	0.031709
ENSGALG00000015914	CALB1	Gallus gallus calbindin 1, 28kDa (CALB1), mRNA. [Source:RefSeq mRNA;Acc:NM_205513]""	0	0.463032	0.0328698
ENSGALG00000005930	PLS3	Gallus gallus plastin 3 (PLS3), mRNA. [Source:RefSeq mRNA;Acc:NM_001006431]""	0	-0.468261	0.0330738
ENSGALG00000013197	GALNT12	UDP-N-acetyl-alpha-D-galactosamine:polypeptide N-acetylgalactosaminyltransferase 12 (GalNAc-T12) [Source:HGNC Symbol;Acc:19877]""	0	-1.14165	0.0338598
ENSGALG00000019061	NA	Uncharacterized protein [Source:UniProtKB/TrEMBL;Acc:E1C9D9]""	0	4.55	0.0338598
ENSGALG00000002228	SAMD11	Gallus gallus sterile alpha motif domain containing 11 (SAMD11), mRNA. [Source:RefSeq mRNA;Acc:NM_001030877]""	0	0.817796	0.0338598
ENSGALG00000004575	STARD8	StAR-related lipid transfer (START) domain containing 8 [Source:HGNC Symbol;Acc:19161]""	0	-0.869651	0.0338598
ENSGALG00000011511	CKB	creatine kinase B-type [Source:RefSeq peptide;Acc:NP_990641]""	0	0.186285	0.0344173
ENSGALG00000001473	MIB2	Gallus gallus mindbomb E3 ubiquitin protein ligase 2 (MIB2), mRNA. [Source:RefSeq mRNA;Acc:NM_001006301]""	0	0.385387	0.0344173
ENSGALG00000007679	MITF	Gallus gallus microphthalmia-associated transcription factor (MITF), mRNA. [Source:RefSeq mRNA;Acc:NM_205029]""	0	-0.319335	0.0344173
ENSGALG00000005120	FBLN2	fibulin 2 [Source:HGNC Symbol;Acc:3601]""	0	-1.2027	0.0344187
ENSGALG00000007355	NA	Uncharacterized protein [Source:UniProtKB/TrEMBL;Acc:E1C272]""	0	-0.518134	0.0361808
ENSGALG00000008497	SLC38A2	Gallus gallus solute carrier family 38, member 2 (SLC38A2), mRNA. [Source:RefSeq mRNA;Acc:NM_001030741]""	0	-0.393867	0.037394
ENSGALG00000009552	NA	Galectin [Source:UniProtKB/TrEMBL;Acc:E1BT42]""	0	1.82391	0.0390875
ENSGALG00000011567	NA	Uncharacterized protein [Source:UniProtKB/TrEMBL;Acc:F1NWS8]""	0	-1.63071	0.0390875
ENSGALG00000008759	LAMP3	Gallus gallus lysosomal-associated membrane protein 3 (LAMP3), mRNA. [Source:RefSeq mRNA;Acc:NM_001146132]""	0	0.694732	0.0397125
ENSGALG00000005209	AQP1	Gallus gallus aquaporin 1 (Colton blood group) (AQP1), mRNA. [Source:RefSeq mRNA;Acc:NM_001039453]""	0	0.765097	0.040438
ENSGALG00000026237	ZIC2	Zic family member 2 [Source:HGNC Symbol;Acc:12873]""	0	-2.8613	0.0412158
ENSGALG00000016783	IL1R1	Gallus gallus interleukin 1 receptor, type I (IL1R1), mRNA. [Source:RefSeq mRNA;Acc:NM_205485]""	0	-0.987146	0.0418158
ENSGALG00000010434	CP	ceruloplasmin (ferroxidase) [Source:HGNC Symbol;Acc:2295]""	0	-1.08588	0.0418649
ENSGALG00000003134	NA	Uncharacterized protein [Source:UniProtKB/TrEMBL;Acc:H9KZ58]""	0	0.84358	0.0429253
ENSGALG00000013768	PHACTR2	phosphatase and actin regulator 2 [Source:HGNC Symbol;Acc:20956]""	0	-0.562594	0.0439357
ENSGALG00000017008	RCBTB1	regulator of chromosome condensation (RCC1) and BTB (POZ) domain containing protein 1 [Source:HGNC Symbol;Acc:18243]""	0	-0.585325	0.0439357
ENSGALG00000008381	TMEM237	transmembrane protein 237 [Source:HGNC Symbol;Acc:14432]""	0	-0.493535	0.0451833
ENSGALG00000009474	ACTN1	Gallus gallus actinin, alpha 1 (ACTN1), mRNA. [Source:RefSeq mRNA;Acc:NM_204127]""	0	-0.350685	0.0473636
ENSGALG00000010126	BEST4	Gallus gallus bestrophin 4 (BEST4), mRNA. [Source:RefSeq mRNA;Acc:NM_001252125]""	0	-4.37312	0.0473636
ENSGALG00000009324	CFTR	Gallus gallus cystic fibrosis transmembrane conductance regulator (ATP-binding cassette sub-family C, member 7) (CFTR), mRNA. [Source:RefSeq mRNA;Acc:NM_001105666]""	0	-4.66469	0.0473636
ENSGALG00000010793	SLC24A4	solute carrier family 24 (sodium/potassium/calcium exchanger), member 4 [Source:HGNC Symbol;Acc:10978]""	0	-0.375938	0.0473636
ENSGALG00000018364	MT-ND4	NADH-ubiquinone oxidoreductase chain 4 [Source:UniProtKB/Swiss-Prot;Acc:P18939]""	0	0.442947	0.0482524
ENSGALG00000003532	DDX5	Gallus gallus DEAD (Asp-Glu-Ala-Asp) box helicase 5 (DDX5), mRNA. [Source:RefSeq mRNA;Acc:NM_204827]""	0	0.175973	0.048679
ENSGALG00000019761	CHAD	chondroadherin [Source:HGNC Symbol;Acc:1909]""	0	0.412248	0.0497719

## Sheet: ST5
			Log FC relative to FD0
Ensembl ID	Gene Symbol	Gene Name	FD0	FD6	FD24	FDR
ENSGALG00000008830	BMP2	Gallus gallus bone morphogenetic protein 2 (BMP2), mRNA. [Source:RefSeq mRNA;Acc:NM_204358]""	0	4.02556	3.55076	3.23434e-97
ENSGALG00000005378	ARNTL	Gallus gallus aryl hydrocarbon receptor nuclear translocator-like (ARNTL), mRNA. [Source:RefSeq mRNA;Acc:NM_001001463]""	0	1.66223	0.571517	5.54041e-76
ENSGALG00000015209	NFIL3	Gallus gallus nuclear factor, interleukin 3 regulated (NFIL3), mRNA. [Source:RefSeq mRNA;Acc:NM_204618]""	0	1.56274	0.281672	1.28779e-66
ENSGALG00000015374	LOC396454	Gallus gallus purpurin (LOC396454), mRNA. [Source:RefSeq mRNA;Acc:NM_205467]""	0	-2.01857	-0.235746	8.88619e-62
ENSGALG00000015388	PRDM1	Uncharacterized protein [Source:UniProtKB/TrEMBL;Acc:F1NKI2]""	0	1.8081	0.424926	4.53375e-50
ENSGALG00000013007	CACNA2D4	calcium channel, voltage-dependent, alpha 2/delta subunit 4 [Source:HGNC Symbol;Acc:20202]""	0	1.26467	0.566459	4.30203e-43
ENSGALG00000028284	PTX3	pentraxin-related protein PTX3 precursor [Source:RefSeq peptide;Acc:NP_001017413]""	0	5.06774	4.91372	1.41115e-39
ENSGALG00000004270	ALDH1A2	Retinal dehydrogenase 2 [Source:UniProtKB/Swiss-Prot;Acc:O93344]""	0	1.54037	1.72964	1.19009e-37
ENSGALG00000010365	ESRRB	estrogen-related receptor beta [Source:HGNC Symbol;Acc:3473]""	0	1.15559	0.422193	5.38157e-33
ENSGALG00000000573	PER3	period circadian clock 3 [Source:HGNC Symbol;Acc:8847]""	0	-1.95385	-0.898563	8.32462e-33
ENSGALG00000016216	NDRG1	N-myc downstream regulated 1 [Source:HGNC Symbol;Acc:7679]""	0	1.04194	0.181227	8.94316e-33
ENSGALG00000015373	PDE6B	Phosphodiesterase 6b subunit; Uncharacterized protein [Source:UniProtKB/TrEMBL;Acc:F1NA42]""	0	-1.24054	-0.334267	1.05837e-31
ENSGALG00000005128	PTPDC1	protein tyrosine phosphatase domain containing 1 [Source:HGNC Symbol;Acc:30184]""	0	1.269	0.136116	3.68381e-31
ENSGALG00000002909	CTGF	Gallus gallus connective tissue growth factor (CTGF), mRNA. [Source:RefSeq mRNA;Acc:NM_204274]""	0	1.18461	1.02793	2.98333e-28
ENSGALG00000027550	RGS16	Gallus gallus regulator of G-protein signaling 16 (RGS16), mRNA. [Source:RefSeq mRNA;Acc:NM_001277544]""	0	1.48449	1.58244	1.78067e-27
ENSGALG00000009114	DGAT2	diacylglycerol O-acyltransferase 2 [Source:HGNC Symbol;Acc:16940]""	0	1.1232	0.200521	1.25968e-26
ENSGALG00000005401	WNT9A	Gallus gallus wingless-type MMTV integration site family, member 9A (WNT9A), mRNA. [Source:RefSeq mRNA;Acc:NM_204981]""	0	-4.35156	-2.63338	9.07113e-26
ENSGALG00000007668	BMP7	bone morphogenetic protein 7 [Source:HGNC Symbol;Acc:1074]""	0	1.19969	1.1115	1.27593e-23
ENSGALG00000004251	ARR3	Gallus gallus arrestin 3, retinal (ARR3), mRNA. [Source:RefSeq mRNA;Acc:NM_001097533]""	0	-1.10611	-0.0785359	1.05677e-21
ENSGALG00000004675	RGS9BP	Gallus gallus regulator of G protein signaling 9 binding protein (RGS9BP), mRNA. [Source:RefSeq mRNA;Acc:NM_204505]""	0	-0.927216	-0.486069	2.73994e-21
ENSGALG00000016749	CNGA3	Gallus gallus cyclic nucleotide gated channel alpha 3 (CNGA3), mRNA. [Source:RefSeq mRNA;Acc:NM_205221]""	0	-1.18846	-0.561411	8.88164e-21
ENSGALG00000008759	LAMP3	Gallus gallus lysosomal-associated membrane protein 3 (LAMP3), mRNA. [Source:RefSeq mRNA;Acc:NM_001146132]""	0	1.59512	0.693877	1.15781e-20
ENSGALG00000025733		Uncharacterized protein [Source:UniProtKB/TrEMBL;Acc:R4GIF5]""	0	-1.163	-0.256137	1.10998e-19
ENSGALG00000009276	LRAT	lecithin retinol acyltransferase (phosphatidylcholine--retinol O-acyltransferase) [Source:HGNC Symbol;Acc:6685]""	0	-0.953775	0.0469488	2.11481e-19
ENSGALG00000011524	PPEF2	protein phosphatase, EF-hand calcium binding domain 2 [Source:HGNC Symbol;Acc:9244]""	0	1.27134	0.605109	3.72189e-19
ENSGALG00000014861	NIM1	Gallus gallus serine/threonine-protein kinase NIM1 (NIM1), mRNA. [Source:RefSeq mRNA;Acc:NM_001252130]""	0	-0.923809	-0.0689255	1.57398e-18
ENSGALG00000001011	CNGB1	cyclic nucleotide gated channel beta 1 [Source:HGNC Symbol;Acc:2151]""	0	1.53834	0.88853	1.60712e-18
ENSGALG00000010793	SLC24A4	solute carrier family 24 (sodium/potassium/calcium exchanger), member 4 [Source:HGNC Symbol;Acc:10978]""	0	-1.0294	-0.374643	1.61585e-18
ENSGALG00000014978	IQGAP2	Gallus gallus IQ motif containing GTPase activating protein 2 (IQGAP2), mRNA. [Source:RefSeq mRNA;Acc:NM_001277778]""	0	0.814227	0.167391	7.22647e-18
ENSGALG00000001490	KCNJ13	potassium inwardly-rectifying channel, subfamily J, member 13 [Source:HGNC Symbol;Acc:6259]""	0	1.17382	0.895015	1.08667e-17
ENSGALG00000017405	NPR3	natriuretic peptide receptor C/guanylate cyclase C (atrionatriuretic peptide receptor C) [Source:HGNC Symbol;Acc:7945]""	0	1.71776	1.75631	1.22081e-17
ENSGALG00000001606	INPP5B	inositol polyphosphate-5-phosphatase, 75kDa [Source:HGNC Symbol;Acc:6077]""	0	0.890558	0.227679	1.72597e-17
ENSGALG00000002800	GRK7	G protein-coupled receptor kinase 7 [Source:HGNC Symbol;Acc:17031]""	0	-0.960437	-0.261907	6.09156e-17
ENSGALG00000016774	NPAS2	Gallus gallus neuronal PAS domain protein 2 (NPAS2), mRNA. [Source:RefSeq mRNA;Acc:NM_001030542]""	0	0.879536	0.0515194	7.81714e-17
ENSGALG00000008044	CD82	Gallus gallus CD82 molecule (CD82), mRNA. [Source:RefSeq mRNA;Acc:NM_001008470]""	0	1.12727	0.303109	1.66901e-16
ENSGALG00000005521	PER2	Gallus gallus period homolog 2 (Drosophila) (PER2), mRNA. [Source:RefSeq mRNA;Acc:NM_204262]""	0	-0.811802	-0.365015	2.29978e-16
ENSGALG00000002638		Uncharacterized protein [Source:UniProtKB/TrEMBL;Acc:E1C0M0]""	0	0.956068	0.283235	2.84977e-16
ENSGALG00000009052	LBH	Gallus gallus limb bud and heart development homolog (mouse) (LBH), mRNA. [Source:RefSeq mRNA;Acc:NM_001031038]""	0	0.718763	-0.133264	3.53017e-16
ENSGALG00000003033	STXBP4	syntaxin binding protein 4 [Source:HGNC Symbol;Acc:19694]""	0	0.944237	0.284723	4.1127e-16
ENSGALG00000008744	MCF2L2	MCF.2 cell line derived transforming sequence-like 2 [Source:HGNC Symbol;Acc:30319]""	0	0.936348	0.274468	2.12824e-15
ENSGALG00000006370	TULP1	Gallus gallus tubby like protein 1 (TULP1), mRNA. [Source:RefSeq mRNA;Acc:NM_204615]""	0	0.957295	0.535911	2.6112e-15
ENSGALG00000005752	ABCA4	Uncharacterized protein [Source:UniProtKB/TrEMBL;Acc:F1N8D7]""	0	0.740699	0.143507	1.56957e-14
ENSGALG00000006236	TPH1	Gallus gallus tryptophan hydroxylase 1 (TPH1), mRNA. [Source:RefSeq mRNA;Acc:NM_204956]""	0	1.68897	0.924225	2.05925e-14
ENSGALG00000027617	KCNMB2	potassium large conductance calcium-activated channel, subfamily M, beta member 2 [Source:HGNC Symbol;Acc:6286]""	0	1.04431	0.417967	4.22064e-14
ENSGALG00000016499		Uncharacterized protein [Source:UniProtKB/TrEMBL;Acc:F1NUE5]""	0	-0.902107	-0.211965	9.61069e-14
ENSGALG00000016114	TNFRSF11B	Gallus gallus tumor necrosis factor receptor superfamily, member 11b (TNFRSF11B), mRNA. [Source:RefSeq mRNA;Acc:NM_001033641]""	0	-0.237881	-1.51124	1.17631e-13
ENSGALG00000005632	MRVI1	murine retrovirus integration site 1 homolog [Source:HGNC Symbol;Acc:7237]""	0	-1.35515	-0.988983	4.2271e-13
ENSGALG00000010901		Uncharacterized protein [Source:UniProtKB/TrEMBL;Acc:F1NTA4]""	0	-0.0447145	-2.6704	4.2275e-13
ENSGALG00000015661	CRISPLD1	Gallus gallus cysteine-rich secretory protein LCCL domain containing 1 (CRISPLD1), mRNA. [Source:RefSeq mRNA;Acc:NM_204654]""	0	-1.11568	-0.855961	6.57205e-13
ENSGALG00000011291	NR1D2	Gallus gallus nuclear receptor subfamily 1, group D, member 2 (NR1D2), mRNA. [Source:RefSeq mRNA;Acc:NM_205205]""	0	-0.7506	-0.480098	9.38368e-13
ENSGALG00000019867	C2orf44	chromosome 2 open reading frame 44 [Source:HGNC Symbol;Acc:26157]""	0	0.806482	0.410946	1.12588e-12
ENSGALG00000011104	GCG	Gallus gallus glucagon (GCG), transcript variant 3, mRNA. [Source:RefSeq mRNA;Acc:NM_001190165]""	0	1.02019	1.12434	1.95315e-12
ENSGALG00000017017	SERPINE3	serpin peptidase inhibitor, clade E (nexin, plasminogen activator inhibitor type 1), member 3 [Source:HGNC Symbol;Acc:24774]""	0	3.2318	3.56877	2.35838e-12
ENSGALG00000001446	GSN	Gallus gallus gelsolin (GSN), mRNA. [Source:RefSeq mRNA;Acc:NM_204934]""	0	0.143804	-1.35744	3.533e-12
ENSGALG00000001431	GUCA1A	Gallus gallus guanylate cyclase activator 1A (retina) (GUCA1A), mRNA. [Source:RefSeq mRNA;Acc:NM_204320]""	0	-0.952874	-0.243625	5.28902e-12
ENSGALG00000011938	TRAK1	trafficking protein, kinesin binding 1 [Source:HGNC Symbol;Acc:29947]""	0	-0.586358	-0.256857	7.34894e-12
ENSGALG00000006626	PDE6C	Gallus gallus phosphodiesterase 6C, cGMP-specific, cone, alpha prime (PDE6C), mRNA. [Source:RefSeq mRNA;Acc:NM_204986]""	0	-0.764797	-0.341066	1.21394e-11
ENSGALG00000005360	CA4	carbonic anhydrase IV [Source:HGNC Symbol;Acc:1375]""	0	0.12645	-2.27539	1.70558e-11
ENSGALG00000008381	TMEM237	transmembrane protein 237 [Source:HGNC Symbol;Acc:14432]""	0	-0.844722	-0.483784	1.87276e-11
ENSGALG00000003243	RAD54L2	RAD54-like 2 (S. cerevisiae) [Source:HGNC Symbol;Acc:29123]""	0	-0.823608	-0.497463	2.31262e-11
ENSGALG00000014904	CLUL1	clusterin-like 1 (retinal) [Source:HGNC Symbol;Acc:2096]""	0	0.588283	0.0782579	2.77319e-11
ENSGALG00000008306	FGL2	Gallus gallus fibrinogen-like 2 (FGL2), mRNA. [Source:RefSeq mRNA;Acc:NM_001079486]""	0	-0.0214654	-3.40112	2.90004e-11
ENSGALG00000026426	OTUD1	OTU domain containing 1 [Source:HGNC Symbol;Acc:27346]""	0	1.02571	0.383218	3.25229e-11
ENSGALG00000014835	C7	complement component 7 [Source:HGNC Symbol;Acc:1346]""	0	1.32201	1.39128	5.91605e-11
ENSGALG00000015056	LAMA3	laminin, alpha 3 [Source:HGNC Symbol;Acc:6483]""	0	0.0560212	-1.3119	7.52283e-11
ENSGALG00000011264	SULF1	Uncharacterized protein [Source:UniProtKB/TrEMBL;Acc:E1BRF7]""	0	0.640728	0.822073	1.53671e-10
ENSGALG00000017185	TMEM123	Gallus gallus transmembrane protein 123 (TMEM123), mRNA. [Source:RefSeq mRNA;Acc:NM_001006279]""	0	0.571697	0.688233	3.43276e-10
ENSGALG00000015352	GAK	cyclin G associated kinase [Source:HGNC Symbol;Acc:4113]""	0	-0.643718	-0.244809	4.40141e-10
ENSGALG00000011608	INF2	inverted formin, FH2 and WH2 domain containing [Source:HGNC Symbol;Acc:23791]""	0	0.766208	0.425209	4.90073e-10
ENSGALG00000008763	SSX2IP	Gallus gallus synovial sarcoma, X breakpoint 2 interacting protein (SSX2IP), mRNA. [Source:RefSeq mRNA;Acc:NM_001044656]""	0	-0.781211	-0.263683	5.40018e-10
ENSGALG00000015558	CPA6	Gallus gallus carboxypeptidase A6 (CPA6), mRNA. [Source:RefSeq mRNA;Acc:NM_001006344]""	0	-0.69871	-3.2295	6.33418e-10
ENSGALG00000001035		Uncharacterized protein [Source:UniProtKB/TrEMBL;Acc:F1P101]""	0	1.59001	0.940758	7.0618e-10
ENSGALG00000006327	FBXL21	Gallus gallus F-box and leucine-rich repeat protein 21 (FBXL21), transcript variant 2, mRNA. [Source:RefSeq mRNA;Acc:NM_001270995]""	0	0.64513	0.0829418	1.48393e-09
ENSGALG00000003560	SLC6A2	Gallus gallus solute carrier family 6 (neurotransmitter transporter, noradrenalin), member 2 (SLC6A2), mRNA. [Source:RefSeq mRNA;Acc:NM_204716]""	0	1.71082	1.24618	1.50291e-09
ENSGALG00000011663	FNDC1	fibronectin type III domain containing 1 [Source:HGNC Symbol;Acc:21184]""	0	0.370015	0.864476	1.5093e-09
ENSGALG00000012748	ELOVL2	Gallus gallus ELOVL fatty acid elongase 2 (ELOVL2), mRNA. [Source:RefSeq mRNA;Acc:NM_001197308]""	0	0.659016	0.207326	2.67992e-09
ENSGALG00000013929	PDGFRA	Gallus gallus platelet-derived growth factor receptor, alpha polypeptide (PDGFRA), mRNA. [Source:RefSeq mRNA;Acc:NM_204749]""	0	0.681329	0.831963	2.85253e-09
ENSGALG00000015364	GUCA1C	guanylate cyclase activator 1C [Source:HGNC Symbol;Acc:4680]""	0	-0.777707	-0.0669257	3.88232e-09
ENSGALG00000004812	FAM129A	Gallus gallus family with sequence similarity 129, member A (FAM129A), mRNA. [Source:RefSeq mRNA;Acc:NM_001012596]""	0	0.157961	-1.42784	3.9788e-09
ENSGALG00000005540	MICAL2	microtubule associated monooxygenase, calponin and LIM domain containing 2 [Source:HGNC Symbol;Acc:24693]""	0	1.07843	0.591535	5.03102e-09
ENSGALG00000007966	PGAP1	post-GPI attachment to proteins 1 [Source:HGNC Symbol;Acc:25712]""	0	0.870136	0.243311	5.86193e-09
ENSGALG00000000722		Uncharacterized protein [Source:UniProtKB/TrEMBL;Acc:F1N9I8]""	0	-1.41956	-0.265757	6.09478e-09
ENSGALG00000019761	CHAD	chondroadherin [Source:HGNC Symbol;Acc:1909]""	0	-0.191412	0.414641	6.79657e-09
ENSGALG00000015792	ADAMTS1	ADAM metallopeptidase with thrombospondin type 1 motif, 1 [Source:HGNC Symbol;Acc:217]""	0	0.863306	1.00276	7.40355e-09
ENSGALG00000016912	EDNRB	Gallus gallus endothelin receptor type B (EDNRB), mRNA. [Source:RefSeq mRNA;Acc:NM_001001127]""	0	0.033614	-2.73124	7.59785e-09
ENSGALG00000012684	DEK	Gallus gallus DEK oncogene (DEK), mRNA. [Source:RefSeq mRNA;Acc:NM_001012560]""	0	0.701804	0.321113	8.44412e-09
ENSGALG00000016118	SLC30A8	solute carrier family 30 (zinc transporter), member 8 [Source:HGNC Symbol;Acc:20303]""	0	4.38863	4.0525	8.44412e-09
ENSGALG00000001629		Uncharacterized protein [Source:UniProtKB/TrEMBL;Acc:E1BYA7]""	0	0.902498	1.26182	1.02296e-08
ENSGALG00000002389	ITGB4	integrin, beta 4 [Source:HGNC Symbol;Acc:6158]""	0	-0.323092	-1.96121	1.05325e-08
ENSGALG00000028745		Uncharacterized protein [Source:UniProtKB/TrEMBL;Acc:R4GIH0]""	0	-0.750584	0.0976457	1.13363e-08
ENSGALG00000009078	GALNT14	UDP-N-acetyl-alpha-D-galactosamine:polypeptide N-acetylgalactosaminyltransferase 14 (GalNAc-T14) [Source:HGNC Symbol;Acc:22946]""	0	0.794294	0.224324	1.25941e-08
ENSGALG00000016446	ATP6V1C2	ATPase, H+ transporting, lysosomal 42kDa, V1 subunit C2 [Source:HGNC Symbol;Acc:18264]""	0	0.150103	-2.48419	1.32978e-08
ENSGALG00000004501		Uncharacterized protein [Source:UniProtKB/TrEMBL;Acc:E1C0Q3]""	0	6.89442	8.01403	1.32978e-08
ENSGALG00000011740	MGP	Gallus gallus matrix Gla protein (MGP), mRNA. [Source:RefSeq mRNA;Acc:NM_205044]""	0	0.822161	1.2982	1.37262e-08
ENSGALG00000027107	PROCA1	protein interacting with cyclin A1 [Source:HGNC Symbol;Acc:28600]""	0	-1.00498	0.400224	1.55475e-08
ENSGALG00000002093	NR2E3	Gallus gallus nuclear receptor subfamily 2, group E, member 3 (NR2E3), mRNA. [Source:RefSeq mRNA;Acc:NM_204594]""	0	-2.13674	0.515143	1.80319e-08
ENSGALG00000015304	SNX3	Gallus gallus sorting nexin 3 (SNX3), mRNA. [Source:RefSeq mRNA;Acc:NM_001006408]""	0	0.635731	0.179625	1.81363e-08
ENSGALG00000005207	SYNPO2L	synaptopodin 2-like [Source:HGNC Symbol;Acc:23532]""	0	-0.909392	0.310619	1.95855e-08
ENSGALG00000006343	ACTA2	Gallus gallus actin, alpha 2, smooth muscle, aorta (ACTA2), mRNA. [Source:RefSeq mRNA;Acc:NM_001031229]""	0	-1.15285	-0.998144	2.21669e-08
ENSGALG00000005959	GLMN	glomulin, FKBP associated protein [Source:HGNC Symbol;Acc:14373]""	0	0.658761	-0.0631998	2.35653e-08
ENSGALG00000012021		Uncharacterized protein [Source:UniProtKB/TrEMBL;Acc:F7AVB9]""	0	0.153615	-3.64493	2.35653e-08
ENSGALG00000005699	NLK	nemo-like kinase [Source:HGNC Symbol;Acc:29858]""	0	0.498366	0.0536359	2.72587e-08
ENSGALG00000017272	VWF	von Willebrand factor [Source:HGNC Symbol;Acc:12726]""	0	0.362026	-0.829959	2.72587e-08
ENSGALG00000005619	F3	coagulation factor III (thromboplastin, tissue factor) [Source:HGNC Symbol;Acc:3541]""	0	0.473412	-0.900556	3.52478e-08
ENSGALG00000005408	BCMO1	Gallus gallus beta-carotene 15,15'-monooxygenase 1 (BCMO1), mRNA. [Source:RefSeq mRNA;Acc:NM_204635]""	0	0.0620523	1.01494	4.44412e-08
ENSGALG00000005666	ADM	adrenomedullin [Source:HGNC Symbol;Acc:259]""	0	-1.43152	-2.99357	6.42622e-08
ENSGALG00000012429	BMP4	Gallus gallus bone morphogenetic protein 4 (BMP4), mRNA. [Source:RefSeq mRNA;Acc:NM_205237]""	0	1.74885	1.81432	8.39061e-08
ENSGALG00000016388	KLHL34	kelch-like family member 34 [Source:HGNC Symbol;Acc:26634]""	0	2.30361	-0.246312	8.80783e-08
ENSGALG00000008018	SNAI1	Gallus gallus snail homolog 1 (Drosophila) (SNAI1), mRNA. [Source:RefSeq mRNA;Acc:NM_205142]""	0	2.11982	1.86448	9.20715e-08
ENSGALG00000001604		Beta-galactosidase [Source:UniProtKB/TrEMBL;Acc:F1NLL2]""	0	-0.707921	-0.299488	1.08422e-07
ENSGALG00000010331	MME	Gallus gallus membrane metallo-endopeptidase (MME), mRNA. [Source:RefSeq mRNA;Acc:NM_001004412]""	0	0.0868521	-1.04257	1.21877e-07
ENSGALG00000001567	NT5DC2	5'-nucleotidase domain containing 2 [Source:HGNC Symbol;Acc:25717]""	0	0.724086	0.477689	1.54389e-07
ENSGALG00000009474	ACTN1	Gallus gallus actinin, alpha 1 (ACTN1), mRNA. [Source:RefSeq mRNA;Acc:NM_204127]""	0	0.170992	-0.349043	1.60368e-07
ENSGALG00000025743	CDR2	Gallus gallus cerebellar degeneration-related protein 2, 62kDa (CDR2), mRNA. [Source:RefSeq mRNA;Acc:NM_001030642]""	0	-0.733291	-0.186855	1.95789e-07
ENSGALG00000012623	CFC1B	Gallus gallus cripto, FRL-1, cryptic family 1B (CFC1B), mRNA. [Source:RefSeq mRNA;Acc:NM_204700]""	0	-0.11706	-3.97658	2.37273e-07
ENSGALG00000028709	RNF144A	ring finger protein 144A [Source:HGNC Symbol;Acc:20457]""	0	0.652936	0.185307	2.55888e-07
ENSGALG00000005889	CCDC18	Gallus gallus coiled-coil domain containing 18 (CCDC18), mRNA. [Source:RefSeq mRNA;Acc:NM_001252034]""	0	-0.613965	0.203237	2.8946e-07
ENSGALG00000016200	SIK1	Gallus gallus salt-inducible kinase 1 (SIK1), mRNA. [Source:RefSeq mRNA;Acc:NM_204682]""	0	0.745068	0.400571	4.361e-07
ENSGALG00000009603	LOC417800	Gallus gallus prolactin-like protein (LOC417800), mRNA. [Source:RefSeq mRNA;Acc:NM_001165912]""	0	-3.11368	-3.61162	4.59092e-07
ENSGALG00000004158	GPT2	glutamic pyruvate transaminase (alanine aminotransferase) 2 [Source:HGNC Symbol;Acc:18062]""	0	-0.0705576	-1.20974	4.70086e-07
ENSGALG00000002557	GPR133	G protein-coupled receptor 133 [Source:HGNC Symbol;Acc:19893]""	0	1.52667	1.29417	5.17818e-07
ENSGALG00000007495	SLC24A1	Gallus gallus solute carrier family 24 (sodium/potassium/calcium exchanger), member 1 (SLC24A1), mRNA. [Source:RefSeq mRNA;Acc:NM_001001773]""	0	1.15735	0.478434	5.9372e-07
ENSGALG00000013085	PTPRO	Gallus gallus protein tyrosine phosphatase, receptor type, O (PTPRO), mRNA. [Source:RefSeq mRNA;Acc:NM_204122]""	0	0.576945	0.0864159	6.34407e-07
ENSGALG00000021869	PODN	podocan [Source:HGNC Symbol;Acc:23174]""	0	-0.890458	-0.795322	6.76172e-07
ENSGALG00000011944	PMM1	phosphomannomutase 1 [Source:HGNC Symbol;Acc:9114]""	0	-0.72042	-0.172696	7.10449e-07
ENSGALG00000000483		Uncharacterized protein [Source:UniProtKB/TrEMBL;Acc:F1NP31]""	0	-1.04204	-0.225203	7.41501e-07
ENSGALG00000027872	FAM47E-STBD1	FAM47E-STBD1 readthrough [Source:HGNC Symbol;Acc:44667]""	0	-0.479477	0.0456626	7.47632e-07
ENSGALG00000006608		Uncharacterized protein [Source:UniProtKB/TrEMBL;Acc:E1BUB4]""	0	1.46037	0.487725	8.07837e-07
ENSGALG00000003149	ITPR3	inositol 1,4,5-trisphosphate receptor, type 3 [Source:HGNC Symbol;Acc:6182]""	0	0.145409	-1.26572	8.36021e-07
ENSGALG00000015836	KIAA1009	KIAA1009 [Source:HGNC Symbol;Acc:21107]""	0	-0.656049	-0.368512	9.54136e-07
ENSGALG00000014984	F2RL1	Gallus gallus coagulation factor II (thrombin) receptor-like 1 (F2RL1), mRNA. [Source:RefSeq mRNA;Acc:NM_001012608]""	0	-0.678099	-3.02636	1.05664e-06
ENSGALG00000009898	GAB1	GRB2-associated binding protein 1 [Source:HGNC Symbol;Acc:4066]""	0	0.5355	0.437559	1.0764e-06
ENSGALG00000015225	BLZF1	basic leucine zipper nuclear factor 1 [Source:HGNC Symbol;Acc:1065]""	0	0.520768	0.180639	1.17168e-06
ENSGALG00000008072	CHRDL1	Gallus gallus chordin-like 1 (CHRDL1), mRNA. [Source:RefSeq mRNA;Acc:NM_204171]""	0	-0.550531	-0.322272	1.19001e-06
ENSGALG00000001870	FAM190B	Gallus gallus family with sequence similarity 190, member B (FAM190B), mRNA. [Source:RefSeq mRNA;Acc:NM_001199508]""	0	0.544501	0.0610092	1.603e-06
ENSGALG00000012525	FMNL2	formin-like 2 [Source:HGNC Symbol;Acc:18267]""	0	0.585516	-0.0556596	1.6186e-06
ENSGALG00000028048	PTN	pleiotrophin precursor [Source:RefSeq peptide;Acc:NP_001263291]""	0	0.593459	0.163218	1.84696e-06
ENSGALG00000021231	C10ORF57	transmembrane protein C10orf57 homolog [Source:RefSeq peptide;Acc:NP_001186452]""	0	0.514335	0.203866	1.95394e-06
ENSGALG00000013205	ETNK1	ethanolamine kinase 1 [Source:HGNC Symbol;Acc:24649]""	0	0.591494	0.123484	1.95394e-06
ENSGALG00000002893	STC2	stanniocalcin 2 [Source:HGNC Symbol;Acc:11374]""	0	0.986342	1.13098	2.35349e-06
ENSGALG00000004155	MYOM3	myomesin 3 [Source:HGNC Symbol;Acc:26679]""	0	0.0769008	1.03243	2.37102e-06
ENSGALG00000026214	LRTM2	leucine-rich repeats and transmembrane domains 2 [Source:HGNC Symbol;Acc:32443]""	0	-0.609887	-0.134449	2.99373e-06
ENSGALG00000016205	PDXK	Gallus gallus pyridoxal (pyridoxine, vitamin B6) kinase (PDXK), transcript variant 2, mRNA. [Source:RefSeq mRNA;Acc:NM_001278085]""	0	0.580299	0.469013	2.99373e-06
ENSGALG00000017046	POSTN	Gallus gallus periostin, osteoblast specific factor (POSTN), mRNA. [Source:RefSeq mRNA;Acc:NM_001030541]""	0	1.75654	2.18242	3.15403e-06
ENSGALG00000010120	KIF2C	kinesin family member 2C [Source:HGNC Symbol;Acc:6393]""	0	-0.551324	-0.212892	3.72422e-06
ENSGALG00000016835	ATP11A	ATPase, class VI, type 11A [Source:HGNC Symbol;Acc:13552]""	0	0.487345	0.200829	3.97368e-06
ENSGALG00000008901	PTGFR	Gallus gallus prostaglandin F receptor (FP) (PTGFR), mRNA. [Source:RefSeq mRNA;Acc:NM_001044657]""	0	-0.0881319	-2.88762	3.97368e-06
ENSGALG00000016403	ID2	Gallus gallus inhibitor of DNA binding 2, dominant negative helix-loop-helix protein (ID2), mRNA. [Source:RefSeq mRNA;Acc:NM_205002]""	0	0.464471	0.607298	5.19807e-06
ENSGALG00000011902	TAGLN	Gallus gallus transgelin (TAGLN), mRNA. [Source:RefSeq mRNA;Acc:NM_205494]""	0	-1.28601	-0.226779	5.60482e-06
ENSGALG00000001527	VWA1	von Willebrand factor A domain containing 1 [Source:HGNC Symbol;Acc:30910]""	0	0.586555	0.354166	5.9698e-06
ENSGALG00000017291	FAR2	fatty acyl CoA reductase 2 [Source:HGNC Symbol;Acc:25531]""	0	0.611892	0.04779	6.45902e-06
ENSGALG00000001319	CAMK1G	calcium/calmodulin-dependent protein kinase IG [Source:HGNC Symbol;Acc:14585]""	0	-0.791226	-0.167402	6.65822e-06
ENSGALG00000016685	ASMT	Gallus gallus acetylserotonin O-methyltransferase (ASMT), mRNA. [Source:RefSeq mRNA;Acc:NM_205343]""	0	-0.691043	-0.204597	7.37797e-06
ENSGALG00000001187	STRBP	Gallus gallus spermatid perinuclear RNA binding protein (STRBP), mRNA. [Source:RefSeq mRNA;Acc:NM_001030680]""	0	0.543677	0.182499	7.39147e-06
ENSGALG00000002817	CPLX4	complexin 4 [Source:HGNC Symbol;Acc:24330]""	0	-0.692409	-0.0910861	7.44296e-06
ENSGALG00000012547	ACVR1C	activin A receptor, type IC [Source:HGNC Symbol;Acc:18123]""	0	0.710347	0.267831	7.54289e-06
ENSGALG00000026881	PITX2	Gallus gallus paired-like homeodomain 2 (PITX2), mRNA. [Source:RefSeq mRNA;Acc:NM_205010]""	0	-0.0157819	1.18233	7.55946e-06
ENSGALG00000013042	MICAL3	microtubule associated monooxygenase, calponin and LIM domain containing 3 [Source:HGNC Symbol;Acc:24694]""	0	0.46376	0.189648	8.8814e-06
ENSGALG00000014190		Uncharacterized protein [Source:UniProtKB/TrEMBL;Acc:F1NXW6]""	0	0.540402	0.133013	9.32008e-06
ENSGALG00000001362	CLK3	Gallus gallus CDC-like kinase 3 (CLK3), mRNA. [Source:RefSeq mRNA;Acc:NM_001012524]""	0	0.604636	0.180384	9.62951e-06
ENSGALG00000010815	WDR17	WD repeat domain 17 [Source:HGNC Symbol;Acc:16661]""	0	0.60056	0.25494	1.00387e-05
ENSGALG00000012188	BBS9	Bardet-Biedl syndrome 9 [Source:HGNC Symbol;Acc:30000]""	0	0.687089	0.154736	1.00612e-05
ENSGALG00000010843	GPR137B	Gallus gallus G protein-coupled receptor 137B (GPR137B), mRNA. [Source:RefSeq mRNA;Acc:NM_001031062]""	0	0.923178	0.938489	1.01961e-05
ENSGALG00000012770	MAK	male germ cell-associated kinase [Source:HGNC Symbol;Acc:6816]""	0	0.527206	0.306649	1.09317e-05
ENSGALG00000013760	GFPT2	glutamine-fructose-6-phosphate transaminase 2 [Source:HGNC Symbol;Acc:4242]""	0	0.937512	0.925218	1.13034e-05
ENSGALG00000005011	SHC4	SHC (Src homology 2 domain containing) family, member 4 [Source:HGNC Symbol;Acc:16743]""	0	0.708668	0.422669	1.15085e-05
ENSGALG00000027483	GLRX	Gallus gallus glutaredoxin (thioltransferase) (GLRX), mRNA. [Source:RefSeq mRNA;Acc:NM_205160]""	0	1.80809	1.29788	1.26678e-05
ENSGALG00000013803	GPR126	Gallus gallus G protein-coupled receptor 126 (GPR126), mRNA. [Source:RefSeq mRNA;Acc:NM_001031071]""	0	-0.13288	-1.87547	1.34216e-05
ENSGALG00000011614	ANO4	anoctamin 4 [Source:HGNC Symbol;Acc:23837]""	0	0.995545	0.499491	1.43254e-05
ENSGALG00000008996	ANKEF1	ankyrin repeat and EF-hand domain containing 1 [Source:HGNC Symbol;Acc:15803]""	0	1.0175	0.7548	1.45833e-05
ENSGALG00000007113	TNC	Gallus gallus tenascin C (TNC), mRNA. [Source:RefSeq mRNA;Acc:NM_205456]""	0	0.269456	-0.834654	1.70966e-05
ENSGALG00000008437	NET1	Gallus gallus neuroepithelial cell transforming 1 (NET1), mRNA. [Source:RefSeq mRNA;Acc:NM_001030648]""	0	0.612315	0.0314782	1.83406e-05
ENSGALG00000027168	CCDC3	coiled-coil domain containing 3 [Source:HGNC Symbol;Acc:23813]""	0	-0.895237	-0.400477	1.90484e-05
ENSGALG00000014235	WNT7B	Gallus gallus wingless-type MMTV integration site family, member 7B (WNT7B), transcript variant 2, mRNA. [Source:RefSeq mRNA;Acc:NM_001171593]""	0	-0.00764154	-4.17553	1.90531e-05
ENSGALG00000006795	ABCG4	ATP-binding cassette, sub-family G (WHITE), member 4 [Source:HGNC Symbol;Acc:13884]""	0	0.710375	0.416806	2.15023e-05
ENSGALG00000005616	ARSI	arylsulfatase family, member I [Source:HGNC Symbol;Acc:32521]""	0	0.129599	1.13553	2.15897e-05
ENSGALG00000007596		Uncharacterized protein [Source:UniProtKB/TrEMBL;Acc:E1C9D2]""	0	0.381759	0.691221	2.22629e-05
ENSGALG00000004261	AQP9	aquaporin 9 [Source:HGNC Symbol;Acc:643]""	0	-0.756541	0.672943	2.23235e-05
ENSGALG00000005901	PCMTD2	protein-L-isoaspartate (D-aspartate) O-methyltransferase domain containing 2 [Source:HGNC Symbol;Acc:15882]""	0	0.563796	0.275808	2.39432e-05
ENSGALG00000015708	FGFR3	Gallus gallus fibroblast growth factor receptor 3 (FGFR3), mRNA. [Source:RefSeq mRNA;Acc:NM_205509]""	0	0.599581	0.619582	2.48542e-05
ENSGALG00000012685	KDM1B	lysine (K)-specific demethylase 1B [Source:HGNC Symbol;Acc:21577]""	0	0.431522	-0.154782	2.9764e-05
ENSGALG00000028236	PRRX2	paired related homeobox 2 [Source:HGNC Symbol;Acc:21338]""	0	2.09942	2.43964	3.08154e-05
ENSGALG00000000863	DYRK3	dual-specificity tyrosine-(Y)-phosphorylation regulated kinase 3 [Source:HGNC Symbol;Acc:3094]""	0	0.529323	0.259832	3.18007e-05
ENSGALG00000014994		Uncharacterized protein [Source:UniProtKB/TrEMBL;Acc:E1C1R3]""	0	0.137561	-1.95168	3.27058e-05
ENSGALG00000016779	RNF149	ring finger protein 149 [Source:HGNC Symbol;Acc:23137]""	0	0.6468	0.377422	3.94299e-05
ENSGALG00000014892	CEP85L	centrosomal protein 85kDa-like [Source:HGNC Symbol;Acc:21638]""	0	-0.427649	-0.302195	4.53298e-05
ENSGALG00000010750	SAP30	Sin3A-associated protein, 30kDa [Source:HGNC Symbol;Acc:10532]""	0	-0.650107	-0.196426	4.76773e-05
ENSGALG00000009398	TES	Gallus gallus testis derived transcript (3 LIM domains) (TES), mRNA. [Source:RefSeq mRNA;Acc:NM_204623]""	0	0.0100845	-1.63812	4.8335e-05
ENSGALG00000013835	MED6	Gallus gallus mediator complex subunit 6 (MED6), mRNA. [Source:RefSeq mRNA;Acc:NM_001159425]""	0	-0.44357	0.0372281	4.94934e-05
ENSGALG00000017418	NPTX1	neuronal pentraxin I [Source:HGNC Symbol;Acc:7952]""	0	-0.986982	0.0624396	5.74219e-05
ENSGALG00000016203	KHDRBS3	KH domain containing, RNA binding, signal transduction associated 3 [Source:HGNC Symbol;Acc:18117]""	0	-0.448326	-0.080305	5.88813e-05
ENSGALG00000005146	PDP2	pyruvate dehyrogenase phosphatase catalytic subunit 2 [Source:HGNC Symbol;Acc:30263]""	0	-0.621709	-0.329674	6.09634e-05
ENSGALG00000002165	UNC13B	unc-13 homolog B (C. elegans) [Source:HGNC Symbol;Acc:12566]""	0	0.454873	0.133903	6.36472e-05
ENSGALG00000026161		Uncharacterized protein [Source:UniProtKB/TrEMBL;Acc:R4GG25]""	0	-0.560352	0.104602	6.79429e-05
ENSGALG00000015857	LOC420209	Gallus gallus carbonic anhydrase III-like (LOC420209), mRNA. [Source:RefSeq mRNA;Acc:NM_001277410]""	0	-0.97939	0.159599	7.12117e-05
ENSGALG00000011446	TNFAIP2	tumor necrosis factor, alpha-induced protein 2 [Source:HGNC Symbol;Acc:11895]""	0	0.343111	0.800785	7.62327e-05
ENSGALG00000006563	SEMA3D	Gallus gallus sema domain, immunoglobulin domain (Ig), short basic domain, secreted, (semaphorin) 3D (SEMA3D), mRNA. [Source:RefSeq mRNA;Acc:NM_205373]""	0	-0.0880021	-0.745704	8.64037e-05
ENSGALG00000027109	SPON2	spondin 2, extracellular matrix protein [Source:HGNC Symbol;Acc:11253]""	0	-0.103464	-1.26284	8.77614e-05
ENSGALG00000006670	PPP1R3C	protein phosphatase 1, regulatory subunit 3C [Source:HGNC Symbol;Acc:9293]""	0	1.05386	0.56407	8.79251e-05
ENSGALG00000012726	HSP90B1	Gallus gallus heat shock protein 90kDa beta (Grp94), member 1 (HSP90B1), mRNA. [Source:RefSeq mRNA;Acc:NM_204289]""	0	0.491113	0.305069	9.22461e-05
ENSGALG00000017091	FLT1	Gallus gallus fms-related tyrosine kinase 1 (vascular endothelial growth factor/vascular permeability factor receptor) (FLT1), mRNA. [Source:RefSeq mRNA;Acc:NM_204252]""	0	0.159556	-0.881339	9.71434e-05
ENSGALG00000000678	CITED3	Gallus gallus Cbp/p300-interacting transactivator, with Glu/Asp-rich carboxy-terminal domain, 4 (CITED4), mRNA. [Source:RefSeq mRNA;Acc:NM_204718]""	0	0.409285	0.150614	0.00010215
ENSGALG00000000761	TSKU	Gallus gallus tsukushi small leucine rich proteoglycan homolog (Xenopus laevis) (TSKU), mRNA. [Source:RefSeq mRNA;Acc:NM_001005346]""	0	0.868085	0.937073	0.000102666
ENSGALG00000010490	DPYSL4	dihydropyrimidinase-like 4 [Source:HGNC Symbol;Acc:3016]""	0	-0.178542	0.490215	0.000106488
ENSGALG00000022875		Uncharacterized protein [Source:UniProtKB/TrEMBL;Acc:E1C107]""	0	0.884631	0.851937	0.000116407
ENSGALG00000007333	UBAP1L	ubiquitin associated protein 1-like [Source:HGNC Symbol;Acc:40028]""	0	-1.49726	-0.626061	0.000127166
ENSGALG00000008436	CRY2	Gallus gallus cryptochrome 2 (photolyase-like) (CRY2), mRNA. [Source:RefSeq mRNA;Acc:NM_204244]""	0	-0.453899	-0.222536	0.000132174
ENSGALG00000001449	STRA6	stimulated by retinoic acid 6 [Source:HGNC Symbol;Acc:30650]""	0	-0.284142	0.382788	0.000148845
ENSGALG00000006095	FRMPD2	FERM and PDZ domain containing 2 [Source:HGNC Symbol;Acc:28572]""	0	0.465123	0.283532	0.00016104
ENSGALG00000003134		Uncharacterized protein [Source:UniProtKB/TrEMBL;Acc:H9KZ58]""	0	0.024949	0.851892	0.000164162
ENSGALG00000015409	PROS1	protein S (alpha) [Source:HGNC Symbol;Acc:9456]""	0	0.28024	0.445203	0.000170505
ENSGALG00000009179	TNFSF10	Gallus gallus tumor necrosis factor (ligand) superfamily, member 10 (TNFSF10), mRNA. [Source:RefSeq mRNA;Acc:NM_204379]""	0	-0.315645	-1.07457	0.000170681
ENSGALG00000000183	STAMBP	STAM binding protein [Source:HGNC Symbol;Acc:16950]""	0	0.579305	0.180118	0.000172446
ENSGALG00000010747	FBLN5	Gallus gallus fibulin 5 (FBLN5), mRNA. [Source:RefSeq mRNA;Acc:NM_001277474]""	0	-0.408513	-2.0172	0.000173163
ENSGALG00000015080	SLC24A2	Gallus gallus solute carrier family 24 (sodium/potassium/calcium exchanger), member 2 (SLC24A2), mRNA. [Source:RefSeq mRNA;Acc:NM_001001772]""	0	-0.426422	-0.209087	0.000173163
ENSGALG00000013725	LONRF1	LON peptidase N-terminal domain and ring finger 1 [Source:HGNC Symbol;Acc:26302]""	0	-0.595346	-0.393252	0.00017684
ENSGALG00000028807	AP1AR	adaptor-related protein complex 1 associated regulatory protein [Source:HGNC Symbol;Acc:28808]""	0	0.442557	-0.172371	0.000182789
ENSGALG00000023973	COL1A1	Collagen alpha-1(I) chain [Source:UniProtKB/TrEMBL;Acc:F1P2H5]""	0	-0.141818	1.13942	0.000188603
ENSGALG00000003701	SGMS1	Gallus gallus sphingomyelin synthase 1 (SGMS1), mRNA. [Source:RefSeq mRNA;Acc:NM_204390]""	0	0.424712	0.134039	0.000191166
ENSGALG00000026085	DUSP7	dual specificity phosphatase 7 [Source:HGNC Symbol;Acc:3073]""	0	-0.655502	-0.539684	0.000202954
ENSGALG00000001000	HSPA5	Gallus gallus heat shock 70kDa protein 5 (glucose-regulated protein, 78kDa) (HSPA5), mRNA. [Source:RefSeq mRNA;Acc:NM_205491]""	0	0.313784	0.469139	0.000203169
ENSGALG00000016055	KCNJ15	potassium inwardly-rectifying channel, subfamily J, member 15 [Source:HGNC Symbol;Acc:6261]""	0	0.281737	-1.98202	0.000205685
ENSGALG00000003758	MREG	melanoregulin [Source:HGNC Symbol;Acc:25478]""	0	0.614179	0.194656	0.000205685
ENSGALG00000012495		Uncharacterized protein [Source:UniProtKB/TrEMBL;Acc:F6U7Z0]""	0	0.67027	-0.296253	0.000205685
ENSGALG00000015008	ZNF366	zinc finger protein 366 [Source:HGNC Symbol;Acc:18316]""	0	-0.245984	-1.40892	0.000222433
ENSGALG00000005206	ACSL3	acyl-CoA synthetase long-chain family member 3 [Source:HGNC Symbol;Acc:3570]""	0	0.45556	0.206759	0.000224576
ENSGALG00000000318	CSRP1	Gallus gallus cysteine and glycine-rich protein 1 (CSRP1), mRNA. [Source:RefSeq mRNA;Acc:NM_205248]""	0	-0.931225	-0.473329	0.000224576
ENSGALG00000013604	VIP	Gallus gallus vasoactive intestinal peptide (VIP), transcript variant 2, mRNA. [Source:RefSeq mRNA;Acc:NM_001177309]""	0	0.923719	0.879005	0.000224576
ENSGALG00000003562	NPTX2	neuronal pentraxin II [Source:HGNC Symbol;Acc:7953]""	0	-0.662228	-0.188097	0.000225962
ENSGALG00000017247	PRCP	prolylcarboxypeptidase (angiotensinase C) [Source:HGNC Symbol;Acc:9344]""	0	-0.572728	-1.34057	0.000225962
ENSGALG00000011271	LUM	Gallus gallus lumican (LUM), mRNA. [Source:RefSeq mRNA;Acc:NM_001276357]""	0	-0.243372	-1.7125	0.000228505
ENSGALG00000006352	CH25H	Gallus gallus cholesterol 25-hydroxylase (CH25H), mRNA. [Source:RefSeq mRNA;Acc:NM_001277354]""	0	1.52333	1.32129	0.000229782
ENSGALG00000016820	GAS6	growth arrest-specific 6 [Source:HGNC Symbol;Acc:4168]""	0	0.24817	-0.407939	0.000230509
ENSGALG00000004630		Uncharacterized protein [Source:UniProtKB/TrEMBL;Acc:F1NJK1]""	0	-0.477344	-0.114541	0.000230509
ENSGALG00000016768	LONRF2	LON peptidase N-terminal domain and ring finger 2 [Source:HGNC Symbol;Acc:24788]""	0	0.439127	0.0814653	0.00023364
ENSGALG00000001418	GUCA1B	Gallus gallus guanylate cyclase activator 1B (retina) (GUCA1B), mRNA. [Source:RefSeq mRNA;Acc:NM_001007881]""	0	0.480358	0.231843	0.000235283
ENSGALG00000027365	HIVEP3	human immunodeficiency virus type I enhancer binding protein 3 [Source:HGNC Symbol;Acc:13561]""	0	-0.548799	-0.170545	0.000235462
ENSGALG00000015001	LAMA4	laminin, alpha 4 [Source:HGNC Symbol;Acc:6484]""	0	0.0959593	-0.630439	0.000244414
ENSGALG00000012415	PDIA4	Gallus gallus protein disulfide isomerase family A, member 4 (PDIA4), mRNA. [Source:RefSeq mRNA;Acc:NM_001006370]""	0	0.446023	0.257397	0.000244414
ENSGALG00000001359	NADK	Gallus gallus NAD kinase (NADK), mRNA. [Source:RefSeq mRNA;Acc:NM_001030870]""	0	-0.530541	-0.385704	0.000251267
ENSGALG00000015914	CALB1	Gallus gallus calbindin 1, 28kDa (CALB1), mRNA. [Source:RefSeq mRNA;Acc:NM_205513]""	0	-0.0778556	0.464875	0.000260913
ENSGALG00000009411	TFEC	Gallus gallus transcription factor EC (TFEC), mRNA. [Source:RefSeq mRNA;Acc:NM_001006229]""	0	0.206887	-1.44675	0.000270541
ENSGALG00000010040	DCLK2	doublecortin-like kinase 2 [Source:HGNC Symbol;Acc:19002]""	0	-0.260635	0.11113	0.000273688
ENSGALG00000012593	SLC28A3	solute carrier family 28 (concentrative nucleoside transporter), member 3 [Source:HGNC Symbol;Acc:16484]""	0	0.396288	-3.92872	0.00029322
ENSGALG00000026264	MAFA	Gallus gallus v-maf musculoaponeurotic fibrosarcoma oncogene homolog A (MAFA), mRNA. [Source:RefSeq mRNA;Acc:NM_205025]""	0	-0.762759	0.41989	0.000293396
ENSGALG00000006104	ADAMTSL3	ADAMTS-like 3 [Source:HGNC Symbol;Acc:14633]""	0	0.954355	0.395985	0.000295612
ENSGALG00000020899		Uncharacterized protein [Source:UniProtKB/TrEMBL;Acc:E1BVD9]""	0	-0.234561	-1.49484	0.000300569
ENSGALG00000006040	ZNF512B	Gallus gallus zinc finger protein 512B (ZNF512B), mRNA. [Source:RefSeq mRNA;Acc:NM_001270577]""	0	-0.565072	-0.0921343	0.000300569
ENSGALG00000002228	SAMD11	Gallus gallus sterile alpha motif domain containing 11 (SAMD11), mRNA. [Source:RefSeq mRNA;Acc:NM_001030877]""	0	0.440867	0.817322	0.000301681
ENSGALG00000015081	ACER2	alkaline ceramidase 2 [Source:HGNC Symbol;Acc:23675]""	0	0.447306	0.14721	0.000327273
ENSGALG00000010898	BMP3	Gallus gallus bone morphogenetic protein 3 (BMP3), mRNA. [Source:RefSeq mRNA;Acc:NM_001034819]""	0	-1.68132	-0.677194	0.000330347
ENSGALG00000007871	SLC1A2	Gallus gallus solute carrier family 1 (glial high affinity glutamate transporter), member 2 (SLC1A2), mRNA. [Source:RefSeq mRNA;Acc:NM_001012899]""	0	-0.449416	-0.205987	0.000336425
ENSGALG00000017567	GPD1	glycerol-3-phosphate dehydrogenase 1 (soluble) [Source:HGNC Symbol;Acc:4455]""	0	-0.134256	-3.46682	0.000341905
ENSGALG00000012007	ST13	Gallus gallus suppression of tumorigenicity 13 (colon carcinoma) (Hsp70 interacting protein) (ST13), mRNA. [Source:RefSeq mRNA;Acc:NM_001030757]""	0	-0.443809	-0.118713	0.000345532
ENSGALG00000003778	TMEM38A	Gallus gallus transmembrane protein 38A (TMEM38A), mRNA. [Source:RefSeq mRNA;Acc:NM_001079758]""	0	0.478022	0.050143	0.000345532
ENSGALG00000011084	CCSAP	centriole, cilia and spindle-associated protein [Source:HGNC Symbol;Acc:29578]""	0	-0.569658	-0.496124	0.000355271
ENSGALG00000005114		Uncharacterized protein [Source:UniProtKB/TrEMBL;Acc:F1NYT3]""	0	0.761119	0.348316	0.000366673
ENSGALG00000005434	CER1	Gallus gallus cerberus 1, cysteine knot superfamily, homolog (Xenopus laevis) (CER1), mRNA. [Source:RefSeq mRNA;Acc:NM_204823]""	0	5.78461	4.5638	0.00038031
ENSGALG00000014514	CC2D2A	coiled-coil and C2 domain containing 2A [Source:HGNC Symbol;Acc:29253]""	0	-0.406699	-0.504226	0.000390662
ENSGALG00000016251		Uncharacterized protein [Source:UniProtKB/TrEMBL;Acc:F1NUH7]""	0	0.397678	0.199642	0.000432317
ENSGALG00000015907	SYNJ1	synaptojanin 1 [Source:HGNC Symbol;Acc:11503]""	0	-0.22327	0.171144	0.000432317
ENSGALG00000006522	HCK	hemopoietic cell kinase [Source:HGNC Symbol;Acc:4840]""	0	-0.172126	-4.45797	0.000437794
ENSGALG00000014106	PPFIBP1	Gallus gallus PTPRF interacting protein, binding protein 1 (liprin beta 1) (PPFIBP1), mRNA. [Source:RefSeq mRNA;Acc:NM_001030771]""	0	0.150235	-0.388724	0.000448762
ENSGALG00000004442	PPA1	pyrophosphatase (inorganic) 1 [Source:HGNC Symbol;Acc:9226]""	0	-0.395342	0.03802	0.000453399
ENSGALG00000005061	PPM1E	protein phosphatase, Mg2+/Mn2+ dependent, 1E [Source:HGNC Symbol;Acc:19322]""	0	-0.272675	0.150417	0.000467011
ENSGALG00000016222	NDP	Gallus gallus Norrie disease (pseudoglioma) (NDP), transcript variant 2, mRNA. [Source:RefSeq mRNA;Acc:NM_001278087]""	0	-0.569029	-1.55421	0.000477098
ENSGALG00000019077		Uncharacterized protein [Source:UniProtKB/TrEMBL;Acc:F1NPT5]""	0	0.385644	-0.0146734	0.000478075
ENSGALG00000007474	PCYT1A	phosphate cytidylyltransferase 1, choline, alpha [Source:HGNC Symbol;Acc:8754]""	0	0.543413	0.187914	0.000480705
ENSGALG00000007349	RASL12	RAS-like, family 12 [Source:HGNC Symbol;Acc:30289]""	0	-2.03272	-0.953754	0.000493278
ENSGALG00000002232	RERE	arginine-glutamic acid dipeptide (RE) repeats [Source:HGNC Symbol;Acc:9965]""	0	-0.395855	-0.150941	0.000560506
ENSGALG00000009020	JAG1	jagged 1 [Source:HGNC Symbol;Acc:6188]""	0	0.45917	0.0675573	0.000574297
ENSGALG00000016811	SEPT10	septin 10 [Source:HGNC Symbol;Acc:14349]""	0	0.447602	-0.270669	0.000581085
ENSGALG00000012116	EEPD1	endonuclease/exonuclease/phosphatase family domain containing 1 [Source:HGNC Symbol;Acc:22223]""	0	0.73829	0.257639	0.000587052
ENSGALG00000028373	GAS2L3	Gallus gallus growth arrest-specific 2 like 3 (GAS2L3), mRNA. [Source:RefSeq mRNA;Acc:NM_001277363]""	0	0.163197	1.09051	0.000591458
ENSGALG00000027818	RDH8	retinol dehydrogenase 8 (all-trans) [Source:HGNC Symbol;Acc:14423]""	0	-1.53288	0.544381	0.000593392
ENSGALG00000009007	C2orf71	chromosome 2 open reading frame 71 [Source:HGNC Symbol;Acc:34383]""	0	-0.582062	-0.116344	0.000614185
ENSGALG00000008367	MDK	Gallus gallus midkine (neurite growth-promoting factor 2) (MDK), mRNA. [Source:RefSeq mRNA;Acc:NM_001113289]""	0	0.0797136	0.950727	0.000628622
ENSGALG00000009641	COL1A2	Gallus gallus collagen, type I, alpha 2 (COL1A2), mRNA. [Source:RefSeq mRNA;Acc:NM_001079714]""	0	0.0769063	0.634884	0.000681319
ENSGALG00000014998	CABLES1	Cdk5 and Abl enzyme substrate 1 [Source:HGNC Symbol;Acc:25097]""	0	0.131368	0.57819	0.000709046
ENSGALG00000007211	CDH22	cadherin 22, type 2 [Source:HGNC Symbol;Acc:13251]""	0	-0.439909	0.23009	0.000715254
ENSGALG00000010837	ASB5	ankyrin repeat and SOCS box containing 5 [Source:HGNC Symbol;Acc:17180]""	0	0.568689	0.351746	0.000718583
ENSGALG00000015207	F5	coagulation factor V (proaccelerin, labile factor) [Source:HGNC Symbol;Acc:3542]""	0	-0.115209	-0.732317	0.000721291
ENSGALG00000000366	RPS6KA1	Gallus gallus ribosomal protein S6 kinase, 90kDa, polypeptide 1 (RPS6KA1), mRNA. [Source:RefSeq mRNA;Acc:NM_001109771]""	0	-0.50051	-0.326934	0.000741932
ENSGALG00000002655	ITGAV	Gallus gallus integrin, alpha V (ITGAV), mRNA. [Source:RefSeq mRNA;Acc:NM_205439]""	0	0.353469	-0.028744	0.000758669
ENSGALG00000015396	CD200	Gallus gallus CD200 molecule (CD200), mRNA. [Source:RefSeq mRNA;Acc:NM_001030787]""	0	-0.279187	-1.49321	0.000787796
ENSGALG00000001270	PRKCZ	protein kinase C, zeta [Source:HGNC Symbol;Acc:9412]""	0	-0.292903	0.169477	0.000787796
ENSGALG00000028440	GNA13	guanine nucleotide binding protein (G protein), alpha 13 [Source:HGNC Symbol;Acc:4381]""	0	-0.457794	-0.343846	0.000802134
ENSGALG00000006555	IGF2	Gallus gallus insulin-like growth factor 2 (somatomedin A) (IGF2), mRNA. [Source:RefSeq mRNA;Acc:NM_001030342]""	0	0.452371	0.910266	0.000803924
ENSGALG00000028708	FAM107B	family with sequence similarity 107, member B [Source:HGNC Symbol;Acc:23726]""	0	0.426251	-0.440286	0.00081487
ENSGALG00000010949	GPNMB	glycoprotein (transmembrane) nmb [Source:HGNC Symbol;Acc:4462]""	0	0.0258554	-2.78586	0.000824691
ENSGALG00000026465	TMEM100	transmembrane protein 100 [Source:HGNC Symbol;Acc:25607]""	0	0.679162	0.974958	0.00083412
ENSGALG00000019156		Uncharacterized protein [Source:UniProtKB/TrEMBL;Acc:F1NJ55]""	0	1.47772	-1.15671	0.000848199
ENSGALG00000016186	PDE9A	phosphodiesterase 9A [Source:HGNC Symbol;Acc:8795]""	0	0.46738	0.234549	0.000851716
ENSGALG00000014463	ACTN2	Alpha-actinin-2 [Source:UniProtKB/Swiss-Prot;Acc:P20111]""	0	0.362402	0.282915	0.000868693
ENSGALG00000016580	SCARA5	scavenger receptor class A, member 5 (putative) [Source:HGNC Symbol;Acc:28701]""	0	3.00515	3.93294	0.000871608
ENSGALG00000012809	ECI2	enoyl-CoA delta isomerase 2 [Source:HGNC Symbol;Acc:14601]""	0	-0.548412	-0.328696	0.000887497
ENSGALG00000014182	ADORA2B	Gallus gallus adenosine A2b receptor (ADORA2B), mRNA. [Source:RefSeq mRNA;Acc:NM_205087]""	0	0.633727	0.699247	0.000930309
ENSGALG00000023842		Uncharacterized protein [Source:UniProtKB/TrEMBL;Acc:F1P069]""	0	0.420474	0.202367	0.000978567
ENSGALG00000008947	PAK7	Gallus gallus p21 protein (Cdc42/Rac)-activated kinase 7 (PAK7), mRNA. [Source:RefSeq mRNA;Acc:NM_001199409]""	0	-0.50187	-0.127723	0.000978567
ENSGALG00000002299	RGR	Gallus gallus retinal G protein coupled receptor (RGR), mRNA. [Source:RefSeq mRNA;Acc:NM_001031216]""	0	0.397177	0.438651	0.00101689
ENSGALG00000006565		Uncharacterized protein [Source:UniProtKB/TrEMBL;Acc:F1NVY4]""	0	0.493339	0.744354	0.00104941
ENSGALG00000016026	C20orf194	chromosome 20 open reading frame 194 [Source:HGNC Symbol;Acc:17721]""	0	0.216366	-0.167384	0.00111679
ENSGALG00000005257	VCAM1	vascular cell adhesion molecule 1 [Source:HGNC Symbol;Acc:12663]""	0	0.0126467	-0.836755	0.00111679
ENSGALG00000016224	MAOA	Gallus gallus monoamine oxidase A (MAOA), nuclear gene encoding mitochondrial protein, mRNA. [Source:RefSeq mRNA;Acc:NM_001030799]""	0	-0.725937	-0.575363	0.0011186
ENSGALG00000015744	TPD52	Gallus gallus tumor protein D52 (TPD52), mRNA. [Source:RefSeq mRNA;Acc:NM_001079754]""	0	0.27461	-0.0559646	0.00115345
ENSGALG00000008469	SPINT1	serine peptidase inhibitor, Kunitz type 1 [Source:HGNC Symbol;Acc:11246]""	0	0.782127	0.772328	0.00119199
ENSGALG00000015865	FAM46A	uncharacterized protein LOC421845 [Source:RefSeq peptide;Acc:NP_001026256]""	0	0.259553	-0.182624	0.00121143
ENSGALG00000010820	CHGA	chromogranin A (parathyroid secretory protein 1) [Source:HGNC Symbol;Acc:1929]""	0	0.48126	0.223326	0.00121868
ENSGALG00000003314	MIR7476	gga-mir-7476 [Source:miRBase;Acc:MI0024149]""	0	0.126033	-0.307408	0.0012237
ENSGALG00000007686	TRAP1	Gallus gallus TNF receptor-associated protein 1 (TRAP1), nuclear gene encoding mitochondrial protein, mRNA. [Source:RefSeq mRNA;Acc:NM_001006175]""	0	-0.117828	0.332063	0.0012767
ENSGALG00000007053	FAM43A	family with sequence similarity 43, member A [Source:HGNC Symbol;Acc:26888]""	0	-2.01516	0.844257	0.0012826
ENSGALG00000017393	PKDCC	protein kinase domain containing, cytoplasmic [Source:HGNC Symbol;Acc:25123]""	0	0.599358	0.411117	0.00132059
ENSGALG00000004060	RGS9	regulator of G-protein signaling 9 [Source:HGNC Symbol;Acc:10004]""	0	-0.326408	0.0238868	0.00135184
ENSGALG00000015886	CNGB3	cyclic nucleotide gated channel beta 3 [Source:HGNC Symbol;Acc:2153]""	0	-0.409951	-0.162027	0.00135792
ENSGALG00000013900	MAP7	Gallus gallus microtubule-associated protein 7 (MAP7), mRNA. [Source:RefSeq mRNA;Acc:NM_001031072]""	0	0.343052	0.286476	0.00137826
ENSGALG00000009082	ADCK3	Gallus gallus aarF domain containing kinase 3 (ADCK3), nuclear gene encoding mitochondrial protein, mRNA. [Source:RefSeq mRNA;Acc:NM_001199413]""	0	0.59968	0.267595	0.00151376
ENSGALG00000023069	MYRIP	myosin VIIA and Rab interacting protein [Source:HGNC Symbol;Acc:19156]""	0	-0.387759	-0.196758	0.001527
ENSGALG00000016684	RHAG	Gallus gallus Rh-associated glycoprotein (RHAG), mRNA. [Source:RefSeq mRNA;Acc:NM_204464]""	0	1.16306	1.60167	0.00153439
ENSGALG00000009480	DOCK4	dedicator of cytokinesis 4 [Source:HGNC Symbol;Acc:19192]""	0	0.390384	0.112333	0.00153686
ENSGALG00000021686		Uncharacterized protein [Source:UniProtKB/TrEMBL;Acc:F1NVW9]""	0	-1.16688	0.211422	0.00157611
ENSGALG00000001561	MXRA8	Gallus gallus matrix-remodelling associated 8 (MXRA8), mRNA. [Source:RefSeq mRNA;Acc:NM_204636]""	0	-0.592142	-0.515548	0.00158258
ENSGALG00000005689	PAX2	paired box 2 [Source:HGNC Symbol;Acc:8616]""	0	0.244562	-1.88464	0.00161461
ENSGALG00000007565	PPP2R2B	protein phosphatase 2, regulatory subunit B, beta [Source:HGNC Symbol;Acc:9305]""	0	-0.421657	0.0986015	0.00167122
ENSGALG00000017311	P4HA3	prolyl 4-hydroxylase, alpha polypeptide III [Source:HGNC Symbol;Acc:30135]""	0	-0.945255	0.253641	0.00167829
ENSGALG00000016785	IL1RL1	Gallus gallus interleukin 1 receptor-like 1 (IL1RL1), transcript variant 3, mRNA. [Source:RefSeq mRNA;Acc:NM_001024590]""	0	0.720716	0.428869	0.00167972
ENSGALG00000038096	NOS2	Gallus gallus nitric oxide synthase 2, inducible (NOS2), mRNA. [Source:RefSeq mRNA;Acc:NM_204961]""	0	0.522911	-0.00432651	0.00168804
ENSGALG00000016164	ABCG1	ATP-binding cassette, sub-family G (WHITE), member 1 [Source:HGNC Symbol;Acc:73]""	0	0.459596	0.164511	0.00169232
ENSGALG00000008940	SPTBN5	spectrin, beta, non-erythrocytic 5 [Source:HGNC Symbol;Acc:15680]""	0	-1.33963	-0.320336	0.001719
ENSGALG00000016394	HAS2	hyaluronan synthase 2 [Source:RefSeq peptide;Acc:NP_990137]""	0	1.21179	1.40171	0.00172447
ENSGALG00000006472	KCNQ1	potassium voltage-gated channel, KQT-like subfamily, member 1 [Source:HGNC Symbol;Acc:6294]""	0	-0.749049	-0.163328	0.00178932
ENSGALG00000011021	C7orf31	chromosome 7 open reading frame 31 [Source:HGNC Symbol;Acc:21722]""	0	-1.85365	-0.00358542	0.00180142
ENSGALG00000028628	LAPTM4B	lysosomal protein transmembrane 4 beta [Source:HGNC Symbol;Acc:13646]""	0	0.348451	0.233838	0.00182402
ENSGALG00000005929	MAML1	mastermind-like 1 (Drosophila) [Source:HGNC Symbol;Acc:13632]""	0	0.414041	0.0320154	0.00185351
ENSGALG00000013431	RAX2	Gallus gallus retina and anterior neural fold homeobox 2 (RAX2), mRNA. [Source:RefSeq mRNA;Acc:NM_204104]""	0	-0.320262	0.875421	0.00185351
ENSGALG00000007174	TNFSF15	Gallus gallus tumor necrosis factor (ligand) superfamily, member 15 (TNFSF15), mRNA. [Source:RefSeq mRNA;Acc:NM_001024578]""	0	2.11416	2.14658	0.00198809
ENSGALG00000015897	IMPG1	Gallus gallus interphotoreceptor matrix proteoglycan 1 (IMPG1), mRNA. [Source:RefSeq mRNA;Acc:NM_204241]""	0	-0.345604	0.0355473	0.00206655
ENSGALG00000015096	SH3GL2	Gallus gallus SH3-domain GRB2-like 2 (SH3GL2), mRNA. [Source:RefSeq mRNA;Acc:NM_204530]""	0	-0.36757	-0.01546	0.00208486
ENSGALG00000014555	C12ORF57	Gallus gallus chromosome 1 open reading frame, human C12orf57 (C12ORF57), mRNA. [Source:RefSeq mRNA;Acc:NM_001278146]""	0	-1.2744	0.798844	0.00234446
ENSGALG00000010702	ADSS	Gallus gallus adenylosuccinate synthase (ADSS), mRNA. [Source:RefSeq mRNA;Acc:NM_001031521]""	0	0.446962	0.528291	0.00236437
ENSGALG00000025698	5_8S_rRNA	5.8S ribosomal RNA [Source:RFAM;Acc:RF00002]""	0	-2.40641	-3.4033	0.00240031
ENSGALG00000007645		Uncharacterized protein [Source:UniProtKB/TrEMBL;Acc:F1NI31]""	0	-0.462632	-1.65314	0.00242414
ENSGALG00000020878	ZFP64	Gallus gallus zinc finger protein 64 homolog (mouse) (ZFP64), mRNA. [Source:RefSeq mRNA;Acc:NM_001030869]""	0	-0.372865	-0.126751	0.00245564
ENSGALG00000020575	ERMN	ermin, ERM-like protein [Source:HGNC Symbol;Acc:29208]""	0	0.219548	0.550858	0.00260632
ENSGALG00000014870	HSF2	Gallus gallus heat shock transcription factor 2 (HSF2), mRNA. [Source:RefSeq mRNA;Acc:NM_001167764]""	0	-0.432933	-0.321754	0.00260632
ENSGALG00000015691	SMC2	Gallus gallus structural maintenance of chromosomes 2 (SMC2), mRNA. [Source:RefSeq mRNA;Acc:NM_205230]""	0	-0.163862	0.687498	0.00260632
ENSGALG00000007419	MASP1	Gallus gallus mannan-binding lectin serine peptidase 1 (C4/C2 activating component of Ra-reactive factor) (MASP1), mRNA. [Source:RefSeq mRNA;Acc:NM_213586]""	0	0.464626	1.42247	0.00262083
ENSGALG00000028031	C1QL1	complement component 1, q subcomponent-like 1 [Source:HGNC Symbol;Acc:24182]""	0	-1.23457	0.449783	0.00263297
ENSGALG00000008032	GPR22	G protein-coupled receptor 22 [Source:HGNC Symbol;Acc:4477]""	0	-0.524844	-0.296176	0.00263297
ENSGALG00000026431	SEZ6	seizure related 6 homolog (mouse) [Source:HGNC Symbol;Acc:15955]""	0	-0.951121	0.294397	0.00277758
ENSGALG00000029150	AK1	Gallus gallus adenylate kinase 1 (AK1), mRNA. [Source:RefSeq mRNA;Acc:NM_205109]""	0	-0.58129	0.532969	0.00287345
ENSGALG00000022789	SDC2	Gallus gallus syndecan 2 (SDC2), mRNA. [Source:RefSeq mRNA;Acc:NM_001001462]""	0	0.078647	-0.310711	0.00287345
ENSGALG00000000505	KCNH6	potassium voltage-gated channel, subfamily H (eag-related), member 6 [Source:HGNC Symbol;Acc:18862]""	0	-0.370614	0.207832	0.00288579
ENSGALG00000006080	GPC4	glypican 4 [Source:HGNC Symbol;Acc:4452]""	0	0.538803	0.302085	0.0029943
ENSGALG00000001261	WDR16	WD repeat domain 16 [Source:HGNC Symbol;Acc:16053]""	0	0.568973	1.19957	0.0029943
ENSGALG00000005685	KSR1	kinase suppressor of ras 1 [Source:HGNC Symbol;Acc:6465]""	0	-0.327214	0.0409678	0.00304456
ENSGALG00000016263	EYS	eyes shut homolog (Drosophila) [Source:HGNC Symbol;Acc:21555]""	0	-0.570725	0.124615	0.00304509
ENSGALG00000027633	RASSF9	Ras association (RalGDS/AF-6) domain family (N-terminal) member 9 [Source:HGNC Symbol;Acc:15739]""	0	-0.0923771	-1.4097	0.00327818
ENSGALG00000028721	LMOD1	leiomodin 1 (smooth muscle) [Source:HGNC Symbol;Acc:6647]""	0	-1.98698	-1.66422	0.00333277
ENSGALG00000000733	MYO7A	myosin VIIA [Source:HGNC Symbol;Acc:7606]""	0	0.361665	0.0812695	0.00345818
ENSGALG00000012796	KIAA1549	KIAA1549 [Source:HGNC Symbol;Acc:22219]""	0	0.329972	0.333446	0.00347945
ENSGALG00000011339	IGFBP7	insulin-like growth factor binding protein 7 [Source:HGNC Symbol;Acc:5476]""	0	0.0248529	-0.435271	0.00349881
ENSGALG00000007142	ABCD2	Gallus gallus ATP-binding cassette, sub-family D (ALD), member 2 (ABCD2), mRNA. [Source:RefSeq mRNA;Acc:NM_001199395]""	0	0.42014	0.263307	0.00355108
ENSGALG00000005028	TOP3A	Gallus gallus topoisomerase (DNA) III alpha (TOP3A), transcript variant 1, mRNA. [Source:RefSeq mRNA;Acc:NM_001030636]""	0	-0.677505	-0.166094	0.00355332
ENSGALG00000002558	ASL1	Gallus gallus argininosuccinate lyase (ASL1), mRNA. [Source:RefSeq mRNA;Acc:NM_205501]""	0	-1.61378	4.07499	0.00362849
ENSGALG00000017183	MMP13	matrix metallopeptidase 13 (collagenase 3) [Source:HGNC Symbol;Acc:7159]""	0	-2.19415	-3.81429	0.00362849
ENSGALG00000027501	ANPEP	Gallus gallus alanyl (membrane) aminopeptidase (ANPEP), mRNA. [Source:RefSeq mRNA;Acc:NM_204861]""	0	-0.459152	-1.49349	0.00373504
ENSGALG00000008491	IAP3	Gallus gallus X-linked inhibitor of apoptosis (XIAP), mRNA. [Source:RefSeq mRNA;Acc:NM_204588]""	0	-0.486382	-0.283109	0.00378434
ENSGALG00000015905		Uncharacterized protein [Source:UniProtKB/TrEMBL;Acc:F1NX29]""	0	1.43271	0.755746	0.00378434
ENSGALG00000003532	DDX5	Gallus gallus DEAD (Asp-Glu-Ala-Asp) box helicase 5 (DDX5), mRNA. [Source:RefSeq mRNA;Acc:NM_204827]""	0	0.367604	0.177553	0.00391368
ENSGALG00000012517	SLC9A3	solute carrier family 9, subfamily A (NHE3, cation proton antiporter 3), member 3 [Source:HGNC Symbol;Acc:11073]""	0	0.103913	-2.77618	0.00391368
ENSGALG00000017077	HSPH1	heat shock 105kDa [Source:RefSeq peptide;Acc:NP_001153170]""	0	-0.375929	-0.162362	0.00395888
ENSGALG00000007305	NME1	Gallus gallus non-metastatic cells 1, protein (NM23A) expressed in (NME1), mRNA. [Source:RefSeq mRNA;Acc:NM_001204761]""	0	-0.0673466	0.331717	0.00397185
ENSGALG00000012877	CREB3L2	cAMP responsive element binding protein 3-like 2 [Source:HGNC Symbol;Acc:23720]""	0	0.41441	-0.106061	0.00417405
ENSGALG00000013143	PDE3A	phosphodiesterase 3A, cGMP-inhibited [Source:HGNC Symbol;Acc:8778]""	0	0.505043	0.282441	0.00423196
ENSGALG00000003078	MMD	Gallus gallus monocyte to macrophage differentiation-associated (MMD), mRNA. [Source:RefSeq mRNA;Acc:NM_001030704]""	0	0.343261	0.220306	0.00440956
ENSGALG00000005978	RBP3	Gallus gallus retinol binding protein 3, interstitial (RBP3), mRNA. [Source:RefSeq mRNA;Acc:NM_001024575]""	0	-0.38245	0.0986419	0.00460311
ENSGALG00000016223	MAOB	monoamine oxidase B [Source:HGNC Symbol;Acc:6834]""	0	-0.808643	-0.216865	0.00467249
ENSGALG00000013237	BCAN	brevican [Source:HGNC Symbol;Acc:23059]""	0	-0.513435	-1.19897	0.00472249
ENSGALG00000000869	ZDHHC18	Gallus gallus zinc finger, DHHC-type containing 18 (ZDHHC18), mRNA. [Source:RefSeq mRNA;Acc:NM_001006310]""	0	-0.656944	-0.167064	0.00473585
ENSGALG00000009700	PDK4	Gallus gallus pyruvate dehydrogenase kinase, isozyme 4 (PDK4), nuclear gene encoding mitochondrial protein, mRNA. [Source:RefSeq mRNA;Acc:NM_001199909]""	0	0.208845	-0.560044	0.00476314
ENSGALG00000001051	LDLRAP1	low density lipoprotein receptor adaptor protein 1 [Source:HGNC Symbol;Acc:18640]""	0	0.424936	0.0546495	0.00488197
ENSGALG00000010258	LTBP2	latent transforming growth factor beta binding protein 2 [Source:HGNC Symbol;Acc:6715]""	0	-0.33179	0.28924	0.00489407
ENSGALG00000016108	SYBU	syntabulin (syntaxin-interacting) [Source:HGNC Symbol;Acc:26011]""	0	0.267314	-0.0630864	0.00492413
ENSGALG00000009781	DOCK1	dedicator of cytokinesis 1 [Source:HGNC Symbol;Acc:2987]""	0	-0.0065045	-0.451784	0.00498388
ENSGALG00000003399	SELE	selectin E [Source:HGNC Symbol;Acc:10718]""	0	-0.106088	-2.10282	0.00501626
ENSGALG00000028810	CHCHD10	coiled-coil-helix-coiled-coil-helix domain containing 10 [Source:HGNC Symbol;Acc:15559]""	0	-0.0999806	0.659879	0.00512884
ENSGALG00000012281	PLA2G6	Gallus gallus phospholipase A2, group VI (cytosolic, calcium-independent) (PLA2G6), mRNA. [Source:RefSeq mRNA;Acc:NM_001130738]""	0	-0.198339	0.47364	0.00512884
ENSGALG00000005209	AQP1	Gallus gallus aquaporin 1 (Colton blood group) (AQP1), mRNA. [Source:RefSeq mRNA;Acc:NM_001039453]""	0	0.100501	0.762476	0.0051297
ENSGALG00000003921	DBNDD2	dysbindin (dystrobrevin binding protein 1) domain containing 2 [Source:HGNC Symbol;Acc:15881]""	0	-0.471636	-0.277319	0.00520466
ENSGALG00000013642	KAZN	kazrin, periplakin interacting protein [Source:HGNC Symbol;Acc:29173]""	0	-1.15289	0.635854	0.00547884
ENSGALG00000003025		Uncharacterized protein [Source:UniProtKB/TrEMBL;Acc:E1C7F9]""	0	0.516202	-2.51824	0.00549745
ENSGALG00000009507	PLEKHH1	pleckstrin homology domain containing, family H (with MyTH4 domain) member 1 [Source:HGNC Symbol;Acc:17733]""	0	0.665321	0.285499	0.00553844
ENSGALG00000006453	TF	Gallus gallus transferrin (ovotransferrin) (TF), mRNA. [Source:RefSeq mRNA;Acc:NM_205304]""	0	-0.652576	-1.26738	0.00564177
ENSGALG00000028327	MIR1725	gga-mir-1725 [Source:miRBase;Acc:MI0007462]""	0	0.290395	-0.104147	0.00564428
ENSGALG00000016281	DMD	dystrophin [Source:RefSeq peptide;Acc:NP_990630]""	0	-0.299439	-0.0611406	0.00571275
ENSGALG00000017241	TMEM135	transmembrane protein 135 [Source:HGNC Symbol;Acc:26167]""	0	-0.560904	-0.095799	0.00574223
ENSGALG00000013469		Uncharacterized protein [Source:UniProtKB/TrEMBL;Acc:H9L049]""	0	-3.27142	0.956474	0.00576713
ENSGALG00000027067		Uncharacterized protein [Source:UniProtKB/TrEMBL;Acc:R4GM35]""	0	-0.206614	0.339669	0.00587267
ENSGALG00000016524	CAD	carbamoyl-phosphate synthetase 2, aspartate transcarbamylase, and dihydroorotase [Source:HGNC Symbol;Acc:1424]""	0	-1.79294	-0.284259	0.00613339
ENSGALG00000023622	AVD	Gallus gallus avidin (AVD), mRNA. [Source:RefSeq mRNA;Acc:NM_205320]""	0	2.47068	2.64623	0.00654879
ENSGALG00000023933	G0S2	Gallus gallus G0/G1switch 2 (G0S2), mRNA. [Source:RefSeq mRNA;Acc:NM_001190924]""	0	1.30637	0.740972	0.00654879
ENSGALG00000028697	GNAT1	Gallus gallus guanine nucleotide binding protein (G protein), alpha transducing activity polypeptide 1 (GNAT1), mRNA. [Source:RefSeq mRNA;Acc:NM_204691]""	0	-0.0976957	0.423332	0.00654879
ENSGALG00000002090	GPSM2	G-protein signaling modulator 2 [Source:HGNC Symbol;Acc:29501]""	0	-0.357292	-0.191068	0.00667782
ENSGALG00000010402	HPGDS	Gallus gallus hematopoietic prostaglandin D synthase (HPGDS), mRNA. [Source:RefSeq mRNA;Acc:NM_205011]""	0	0.653021	1.48383	0.00667782
ENSGALG00000001473	MIB2	Gallus gallus mindbomb E3 ubiquitin protein ligase 2 (MIB2), mRNA. [Source:RefSeq mRNA;Acc:NM_001006301]""	0	0.360701	0.387029	0.00667782
ENSGALG00000027694		Uncharacterized protein [Source:UniProtKB/TrEMBL;Acc:R4GHK2]""	0	0.716629	1.27364	0.00667782
ENSGALG00000014501	FGFBP2	Gallus gallus fibroblast growth factor binding protein 2 (FGFBP2), mRNA. [Source:RefSeq mRNA;Acc:NM_204447]""	0	0.81773	0.202252	0.00668368
ENSGALG00000003866	FIBCD1	fibrinogen C domain containing 1 [Source:HGNC Symbol;Acc:25922]""	0	-0.767756	0.00440498	0.00668368
ENSGALG00000007960	AHCYL2	adenosylhomocysteinase-like 2 [Source:HGNC Symbol;Acc:22204]""	0	-0.0108464	0.368638	0.00669678
ENSGALG00000021340	CA9	carbonic anhydrase IX [Source:HGNC Symbol;Acc:1383]""	0	-0.27803	0.445275	0.00684564
ENSGALG00000016602	ARHGAP6	Rho GTPase activating protein 6 [Source:HGNC Symbol;Acc:676]""	0	0.46721	0.153841	0.00700499
ENSGALG00000006323	LECT2	Gallus gallus leukocyte cell-derived chemotaxin 2 (LECT2), mRNA. [Source:RefSeq mRNA;Acc:NM_205478]""	0	-2.07319	-5.40749	0.00703405
ENSGALG00000017092	PAN3	PAN3 poly(A) specific ribonuclease subunit homolog (S. cerevisiae) [Source:HGNC Symbol;Acc:29991]""	0	0.233599	-0.103189	0.0070355
ENSGALG00000026154	C9orf89	chromosome 9 open reading frame 89 [Source:HGNC Symbol;Acc:28148]""	0	0.271424	-0.717805	0.00704887
ENSGALG00000025898	SMAD6	Mothers against decapentaplegic homolog 6 [Source:UniProtKB/Swiss-Prot;Acc:Q9W734]""	0	0.610736	0.472107	0.00705812
ENSGALG00000012942	CDH18	cadherin 18, type 2 [Source:HGNC Symbol;Acc:1757]""	0	0.214409	-0.11581	0.00711211
ENSGALG00000022958		Uncharacterized protein [Source:UniProtKB/TrEMBL;Acc:E1C6Y0]""	0	-0.580154	0.296992	0.00714066
ENSGALG00000008040		Uncharacterized protein [Source:UniProtKB/TrEMBL;Acc:F1N9B4]""	0	-1.22041	-0.473237	0.00723712
ENSGALG00000009339	TP53BP2	tumor protein p53 binding protein, 2 [Source:HGNC Symbol;Acc:12000]""	0	0.309907	0.0083503	0.00734274
ENSGALG00000001094	GPR144	G protein-coupled receptor 144 [Source:HGNC Symbol;Acc:18651]""	0	-0.906102	-1.71703	0.00742753
ENSGALG00000013197	GALNT12	UDP-N-acetyl-alpha-D-galactosamine:polypeptide N-acetylgalactosaminyltransferase 12 (GalNAc-T12) [Source:HGNC Symbol;Acc:19877]""	0	-0.0617178	-1.14084	0.0076687
ENSGALG00000001934	OPN4	Gallus gallus opsin 4 (OPN4), mRNA. [Source:RefSeq mRNA;Acc:NM_001044653]""	0	0.394709	0.246092	0.0076687
ENSGALG00000010335	PIK3R3	phosphoinositide-3-kinase, regulatory subunit 3 (gamma) [Source:HGNC Symbol;Acc:8981]""	0	0.384133	0.248145	0.0076687
ENSGALG00000010001	EGLN3	egl-9 family hypoxia-inducible factor 3 [Source:HGNC Symbol;Acc:14661]""	0	0.614021	0.105323	0.00773485
ENSGALG00000026505	RDH10	Gallus gallus retinol dehydrogenase 10 (all-trans) (RDH10), mRNA. [Source:RefSeq mRNA;Acc:NM_001199459]""	0	-0.283162	0.127209	0.00773485
ENSGALG00000024396	NEUROD4	Gallus gallus neuronal differentiation 4 (NEUROD4), mRNA. [Source:RefSeq mRNA;Acc:NM_205076]""	0	-0.696539	-0.176122	0.00779535
ENSGALG00000016128	B3GALT5	UDP-Gal:betaGlcNAc beta 1,3-galactosyltransferase, polypeptide 5 [Source:HGNC Symbol;Acc:920]""	0	1.26028	1.2877	0.00784967
ENSGALG00000017040		Uncharacterized protein [Source:UniProtKB/TrEMBL;Acc:F1P587]""	0	0.0364208	-0.467509	0.00786316
ENSGALG00000000856	EIF2D	Gallus gallus eukaryotic translation initiation factor 2D (EIF2D), mRNA. [Source:RefSeq mRNA;Acc:NM_001006322]""	0	0.446144	0.207639	0.00851496
ENSGALG00000000585	MYL4	myosin, light chain 4, alkali; atrial, embryonic [Source:HGNC Symbol;Acc:7585]""	0	-0.828444	-0.0466699	0.00878337
ENSGALG00000026718	HIC1	Gallus gallus hypermethylated in cancer 1 (HIC1), mRNA. [Source:RefSeq mRNA;Acc:NM_205236]""	0	-0.502237	1.29413	0.0089785
ENSGALG00000013985		Uncharacterized protein [Source:UniProtKB/TrEMBL;Acc:H9L0P9]""	0	-0.892451	-2.74652	0.00900194
ENSGALG00000010929	SPARCL1	SPARC-like 1 (hevin) [Source:HGNC Symbol;Acc:11220]""	0	-0.211982	0.25521	0.00900194
ENSGALG00000013768	PHACTR2	phosphatase and actin regulator 2 [Source:HGNC Symbol;Acc:20956]""	0	-0.000435961	-0.560688	0.00912093
ENSGALG00000028092	LHFPL4	lipoma HMGIC fusion partner-like 4 [Source:HGNC Symbol;Acc:29568]""	0	-0.895354	0.421337	0.00943634
ENSGALG00000004215	WIPI1	WD repeat domain, phosphoinositide interacting 1 [Source:HGNC Symbol;Acc:25471]""	0	0.296791	0.0222025	0.00945573
ENSGALG00000004845	TIMM10	translocase of inner mitochondrial membrane 10 homolog (yeast) [Source:HGNC Symbol;Acc:11814]""	0	-1.45046	0.488679	0.00951976
ENSGALG00000026836	COL16A1	collagen, type XVI, alpha 1 [Source:HGNC Symbol;Acc:2193]""	0	-1.1327	0.655471	0.00988054
ENSGALG00000028318	CIP1	Gallus gallus cdk inhibitor CIP1 (p21) (CIP1), mRNA. [Source:RefSeq mRNA;Acc:NM_204396]""	0	-0.562271	0.275372	0.0101143
ENSGALG00000001334	GNB1	Gallus gallus guanine nucleotide binding protein (G protein), beta polypeptide 1 (GNB1), mRNA. [Source:RefSeq mRNA;Acc:NM_001012835]""	0	0.391797	0.182678	0.0102124
ENSGALG00000010182	SLC29A1	solute carrier family 29 (equilibrative nucleoside transporter), member 1 [Source:HGNC Symbol;Acc:11003]""	0	0.478066	0.28884	0.0102294
ENSGALG00000009265	KCNK18	potassium channel, subfamily K, member 18 [Source:HGNC Symbol;Acc:19439]""	0	-0.74168	1.04451	0.010382
ENSGALG00000016206	AGPAT3	1-acylglycerol-3-phosphate O-acyltransferase 3 [Source:HGNC Symbol;Acc:326]""	0	0.300106	0.0635833	0.0105107
ENSGALG00000005930	PLS3	Gallus gallus plastin 3 (PLS3), mRNA. [Source:RefSeq mRNA;Acc:NM_001006431]""	0	0.0246785	-0.467994	0.0108511
ENSGALG00000021313	PDGFRB	platelet-derived growth factor receptor, beta polypeptide [Source:HGNC Symbol;Acc:8804]""	0	0.7807	0.5969	0.0113125
ENSGALG00000004091	KDM4B	lysine (K)-specific demethylase 4B [Source:HGNC Symbol;Acc:29136]""	0	0.290473	0.0665994	0.0113183
ENSGALG00000016457	TRIB2	Gallus gallus tribbles homolog 2 (Drosophila) (TRIB2), mRNA. [Source:RefSeq mRNA;Acc:NM_204401]""	0	0.396877	0.207174	0.0113402
ENSGALG00000005239	CYBASC3	Gallus gallus cytochrome b, ascorbate dependent 3 (CYBASC3), mRNA. [Source:RefSeq mRNA;Acc:NM_001199574]""	0	-0.631185	0.586478	0.0114926
ENSGALG00000025894	JTB	jumping translocation breakpoint [Source:HGNC Symbol;Acc:6201]""	0	-2.5174	0.450714	0.0115128
ENSGALG00000007803		Uncharacterized protein [Source:UniProtKB/TrEMBL;Acc:F1NNI5]""	0	-1.68111	-0.409009	0.011726
ENSGALG00000028201	RAD9	cell cycle checkpoint control protein RAD9A [Source:RefSeq peptide;Acc:NP_998748]""	0	-1.30358	0.496084	0.0118825
ENSGALG00000003311	FGFR1	Gallus gallus fibroblast growth factor receptor 1 (FGFR1), mRNA. [Source:RefSeq mRNA;Acc:NM_205510]""	0	-0.439126	0.281955	0.0119613
ENSGALG00000014194	SAMM50	Gallus gallus sorting and assembly machinery component 50 homolog (S. cerevisiae) (SAMM50), mRNA. [Source:RefSeq mRNA;Acc:NM_001278030]""	0	-0.38853	-0.0953949	0.0120583
ENSGALG00000027357	PTGES	Gallus gallus prostaglandin E synthase (PTGES), mRNA. [Source:RefSeq mRNA;Acc:NM_001194983]""	0	0.63566	1.18911	0.012074
ENSGALG00000026333	GNGT2	guanine nucleotide binding protein (G protein), gamma transducing activity polypeptide 2 [Source:HGNC Symbol;Acc:4412]""	0	0.457519	0.316293	0.0120894
ENSGALG00000011354	CRYBA2	Gallus gallus crystallin, beta A2 (CRYBA2), mRNA. [Source:RefSeq mRNA;Acc:NM_204179]""	0	0	4.7434	0.0121884
ENSGALG00000003551	PRELP	proline/arginine-rich end leucine-rich repeat protein [Source:HGNC Symbol;Acc:9357]""	0	0.388047	0.777352	0.0121884
ENSGALG00000016199	CRYAA	Gallus gallus crystallin, alpha A (CRYAA), mRNA. [Source:RefSeq mRNA;Acc:NM_001030797]""	0	-3.24049	2.80243	0.0122373
ENSGALG00000004365	WDR66	WD repeat domain 66 [Source:HGNC Symbol;Acc:28506]""	0	-0.829155	-0.465311	0.0123627
ENSGALG00000017417	USP43	ubiquitin specific peptidase 43 [Source:HGNC Symbol;Acc:20072]""	0	-1.28425	1.34132	0.0124622
ENSGALG00000009315	PAPLN	papilin, proteoglycan-like sulfated glycoprotein [Source:HGNC Symbol;Acc:19262]""	0	-0.32348	0.385943	0.0125081
ENSGALG00000010772	RGS7	Gallus gallus regulator of G-protein signaling 7 (RGS7), mRNA. [Source:RefSeq mRNA;Acc:NM_001198598]""	0	0.327359	0.0857368	0.012534
ENSGALG00000001207	PLCH2	phospholipase C, eta 2 [Source:HGNC Symbol;Acc:29037]""	0	0.352902	0.183639	0.0127268
ENSGALG00000000638	CIRH1A	cirrhosis, autosomal recessive 1A (cirhin) [Source:HGNC Symbol;Acc:1983]""	0	-0.846777	0.674425	0.0129298
ENSGALG00000028946	CSRP2	Gallus gallus cysteine and glycine-rich protein 2 (CSRP2), mRNA. [Source:RefSeq mRNA;Acc:NM_205208]""	0	0.386957	0.293284	0.0130069
ENSGALG00000010663	TTC8	tetratricopeptide repeat domain 8 [Source:HGNC Symbol;Acc:20087]""	0	0.333557	0.0603133	0.0130069
ENSGALG00000027737	CIDEA	Gallus gallus cell death-inducing DFFA-like effector a (CIDEA), mRNA. [Source:RefSeq mRNA;Acc:NM_001195123]""	0	0.475656	0.23399	0.0130663
ENSGALG00000014645	MEF2C	Uncharacterized protein [Source:UniProtKB/TrEMBL;Acc:E1C5C0]""	0	-0.417066	-0.00675749	0.0130996
ENSGALG00000011708	MYLK	Gallus gallus myosin light chain kinase (MYLK), mRNA. [Source:RefSeq mRNA;Acc:NM_205459]""	0	-0.267952	-0.383181	0.0131018
ENSGALG00000008747	ITGA8	Gallus gallus integrin, alpha 8 (ITGA8), mRNA. [Source:RefSeq mRNA;Acc:NM_205288]""	0	-0.604712	-0.218641	0.0132601
ENSGALG00000027864	NFKBIA	nuclear factor of kappa light polypeptide gene enhancer in B-cells inhibitor, alpha [Source:HGNC Symbol;Acc:7797]""	0	-0.577068	-0.3626	0.0136112
ENSGALG00000000645	ESPN	espin [Source:HGNC Symbol;Acc:13281]""	0	-0.567886	0.463673	0.0137182
ENSGALG00000008562	DYTN	dystrotelin [Source:HGNC Symbol;Acc:23279]""	0	2.02968	2.8506	0.0137201
ENSGALG00000006520	MYH11	Gallus gallus myosin, heavy chain 11, smooth muscle (MYH11), mRNA. [Source:RefSeq mRNA;Acc:NM_205274]""	0	-0.333578	-0.537808	0.0137529
ENSGALG00000023824		Lipase [Source:UniProtKB/TrEMBL;Acc:E1BWZ1]""	0	-0.854606	-2.91519	0.0137617
ENSGALG00000006145	STK35	serine/threonine kinase 35 [Source:HGNC Symbol;Acc:16254]""	0	0.46906	0.0167642	0.013794
ENSGALG00000012018	CGT	Gallus gallus UDP glycosyltransferase 8 (UGT8), mRNA. [Source:RefSeq mRNA;Acc:NM_204204]""	0	0.00259999	-0.517263	0.0138663
ENSGALG00000025996	MKI67	marker of proliferation Ki-67 [Source:HGNC Symbol;Acc:7107]""	0	-0.144986	0.546356	0.013939
ENSGALG00000029178	ZNF628	zinc finger protein 628 [Source:HGNC Symbol;Acc:28054]""	0	-0.779302	0.352945	0.0139963
ENSGALG00000010611	KIAA1430	KIAA1430 [Source:HGNC Symbol;Acc:29276]""	0	0.52147	0.0733141	0.0141418
ENSGALG00000005036	SH2D3C	SH2 domain containing 3C [Source:HGNC Symbol;Acc:16884]""	0	-0.518249	0.409287	0.0141418
ENSGALG00000013971	SGK1	Gallus gallus serum/glucocorticoid regulated kinase 1 (SGK1), mRNA. [Source:RefSeq mRNA;Acc:NM_204476]""	0	-0.29028	-0.0319313	0.0141503
ENSGALG00000007227	MSI1	musashi RNA-binding protein 1 [Source:HGNC Symbol;Acc:7330]""	0	0.432188	0.375886	0.0141937
ENSGALG00000011413		Uncharacterized protein [Source:UniProtKB/TrEMBL;Acc:E1BVV4]""	0	-0.656608	-0.21159	0.0142137
ENSGALG00000014634	PMEL	melanocyte protein PMEL precursor [Source:RefSeq peptide;Acc:NP_990443]""	0	-0.641508	0.904997	0.0142137
ENSGALG00000026902	P2RX6	purinergic receptor P2X, ligand-gated ion channel, 6 [Source:HGNC Symbol;Acc:8538]""	0	0.773287	0.298913	0.0145474
ENSGALG00000016437	TAF1B	Gallus gallus TATA box binding protein (TBP)-associated factor, RNA polymerase I, B, 63kDa (TAF1B), mRNA. [Source:RefSeq mRNA;Acc:NM_001006416]""	0	0.31189	-0.214323	0.0145957
ENSGALG00000015326	CLTA	Gallus gallus clathrin, light chain A (CLTA), mRNA. [Source:RefSeq mRNA;Acc:NM_001039313]""	0	0.346099	0.11904	0.0146436
ENSGALG00000027070	TIMP2	Gallus gallus TIMP metallopeptidase inhibitor 2 (TIMP2), mRNA. [Source:RefSeq mRNA;Acc:NM_204298]""	0	-0.310822	0.35652	0.0146436
ENSGALG00000016485	RHOB	Gallus gallus ras homolog family member B (RHOB), mRNA. [Source:RefSeq mRNA;Acc:NM_204909]""	0	-0.328897	-0.0574995	0.0146632
ENSGALG00000015076		Uncharacterized protein [Source:UniProtKB/TrEMBL;Acc:E1C997]""	0	1.7401	0.567743	0.0149987
ENSGALG00000011565	TDRD9	tudor domain containing 9 [Source:HGNC Symbol;Acc:20122]""	0	-0.386856	-0.657861	0.0149987
ENSGALG00000024447	NMB	Gallus gallus neuromedin B (NMB), mRNA. [Source:RefSeq mRNA;Acc:NM_001079476]""	0	-1.79603	0.886697	0.0152218
ENSGALG00000006768		Uncharacterized protein [Source:UniProtKB/TrEMBL;Acc:E1C8B6]""	0	-1.82835	0.812221	0.015505
ENSGALG00000000966	NPHP4	nephronophthisis 4 [Source:HGNC Symbol;Acc:19104]""	0	-0.550534	0.303134	0.015505
ENSGALG00000021634	MAP7D1	MAP7 domain containing 1 [Source:HGNC Symbol;Acc:25514]""	0	-0.544006	0.617953	0.0155093
ENSGALG00000004661	SHISA5	Gallus gallus shisa homolog 5 (Xenopus laevis) (SHISA5), mRNA. [Source:RefSeq mRNA;Acc:NM_001030591]""	0	0.350679	0.350814	0.0155635
ENSGALG00000010829	CDCA7	cell division cycle associated 7 [Source:HGNC Symbol;Acc:14628]""	0	0.931267	0.229333	0.0155852
ENSGALG00000017926	RN7SK	7SK RNA [Source:RFAM;Acc:RF00100]""	0	-2.00237	-2.34873	0.0155852
ENSGALG00000004256	DHRS3	Gallus gallus dehydrogenase/reductase (SDR family) member 3 (DHRS3), mRNA. [Source:RefSeq mRNA;Acc:NM_001277910]""	0	0.292334	0.449748	0.015664
ENSGALG00000002048	GPRIN2	Gallus gallus G protein regulated inducer of neurite outgrowth 2 (GPRIN2), mRNA. [Source:RefSeq mRNA;Acc:NM_204844]""	0	0.337025	0.186188	0.015664
ENSGALG00000004966	NYAP2	neuronal tyrosine-phosphorylated phosphoinositide-3-kinase adaptor 2 [Source:HGNC Symbol;Acc:29291]""	0	0.258583	-0.04879	0.015664
ENSGALG00000022030	PGAP3	post-GPI attachment to proteins 3 [Source:HGNC Symbol;Acc:23719]""	0	-0.0232745	1.48113	0.015664
ENSGALG00000005791	JPH3	junctophilin 3 [Source:HGNC Symbol;Acc:14203]""	0	-0.423605	0.0780332	0.0158052
ENSGALG00000026502		Uncharacterized protein [Source:UniProtKB/TrEMBL;Acc:R4GLA0]""	0	1.10384	0.679471	0.0158052
ENSGALG00000004898	ZNF814	zinc finger protein 814 [Source:HGNC Symbol;Acc:33258]""	0	-0.711529	0.678678	0.0159302
ENSGALG00000016153	PSCA	prostate stem cell antigen [Source:HGNC Symbol;Acc:9500]""	0	1.72526	-0.74057	0.0160818
ENSGALG00000009845	GJD2	Gallus gallus gap junction protein, delta 2, 36kDa (GJD2), mRNA. [Source:RefSeq mRNA;Acc:NM_204582]""	0	0.382232	0.125084	0.0160958
ENSGALG00000015537	MAN2B2	mannosidase, alpha, class 2B, member 2 [Source:HGNC Symbol;Acc:29623]""	0	0.302925	0.00478123	0.0162281
ENSGALG00000007367	WFIKKN2	WAP, follistatin/kazal, immunoglobulin, kunitz and netrin domain containing 2 [Source:HGNC Symbol;Acc:30916]""	0	-0.0994531	0.233895	0.0162281
ENSGALG00000001020	KIFC3	kinesin family member C3 [Source:HGNC Symbol;Acc:6326]""	0	-0.487778	0.670549	0.0163488
ENSGALG00000008551	CRELD2	Gallus gallus cysteine-rich with EGF-like domains 2 (CRELD2), mRNA. [Source:RefSeq mRNA;Acc:NM_001199497]""	0	0.524749	0.216026	0.0165095
ENSGALG00000009652		Uncharacterized protein [Source:UniProtKB/TrEMBL;Acc:E1C9H7]""	0	0.789126	0.47665	0.0165095
ENSGALG00000015348	ALCAM	Gallus gallus activated leukocyte cell adhesion molecule (ALCAM), mRNA. [Source:RefSeq mRNA;Acc:NM_205179]""	0	-0.00875642	-0.365808	0.0167524
ENSGALG00000015241	SNAI2	snail family zinc finger 2 [Source:HGNC Symbol;Acc:11094]""	0	0.709775	0.103199	0.016784
ENSGALG00000010583	VIT	vitrin precursor [Source:RefSeq peptide;Acc:NP_001019751]""	0	-0.114476	0.317041	0.0169619
ENSGALG00000003554	OPTC	Gallus gallus opticin (OPTC), mRNA. [Source:RefSeq mRNA;Acc:NM_204473]""	0	-0.30281	0.541436	0.0170092
ENSGALG00000028635	AIF1L	allograft inflammatory factor 1-like [Source:HGNC Symbol;Acc:28904]""	0	0.284051	-0.0567887	0.0170748
ENSGALG00000016428	ENPP2	Gallus gallus ectonucleotide pyrophosphatase/phosphodiesterase 2 (ENPP2), mRNA. [Source:RefSeq mRNA;Acc:NM_001198662]""	0	-0.381398	-0.245163	0.0171265
ENSGALG00000007079	PAPPA	pregnancy-associated plasma protein A, pappalysin 1 [Source:HGNC Symbol;Acc:8602]""	0	0.683945	0.535621	0.0171549
ENSGALG00000023843	FRMD7	FERM domain containing 7 [Source:HGNC Symbol;Acc:8079]""	0	-0.302555	1.08274	0.0172069
ENSGALG00000016296	GFRAL	GDNF family receptor alpha like [Source:HGNC Symbol;Acc:32789]""	0	1.253	0.744292	0.0172366
ENSGALG00000011695	HIPK3	Gallus gallus homeodomain interacting protein kinase 3 (HIPK3), mRNA. [Source:RefSeq mRNA;Acc:NM_001199411]""	0	-0.342964	-0.217233	0.0173048
ENSGALG00000016504	ITSN2	intersectin 2 [Source:HGNC Symbol;Acc:6184]""	0	0.263734	-0.142204	0.0173457
ENSGALG00000024012	TDRKH	tudor and KH domain containing [Source:HGNC Symbol;Acc:11713]""	0	-0.373924	1.40988	0.0173973
ENSGALG00000010448	LTBP3	latent transforming growth factor beta binding protein 3 [Source:HGNC Symbol;Acc:6716]""	0	-0.147041	0.314259	0.0174226
ENSGALG00000006776	KLHDC8B	kelch domain containing 8B [Source:HGNC Symbol;Acc:28557]""	0	-1.59892	0.955638	0.0174257
ENSGALG00000028764	CA14	carbonic anhydrase XIV [Source:HGNC Symbol;Acc:1372]""	0	-0.957883	0.484731	0.0184639
ENSGALG00000021039	HKDC1	hexokinase domain containing 1 [Source:HGNC Symbol;Acc:23302]""	0	-0.103622	-1.09617	0.0184639
ENSGALG00000005227		Uncharacterized protein [Source:UniProtKB/TrEMBL;Acc:F1P419]""	0	-1.52475	0.951142	0.0184639
ENSGALG00000001955	AANAT	Gallus gallus aralkylamine N-acetyltransferase (AANAT), mRNA. [Source:RefSeq mRNA;Acc:NM_205158]""	0	-1.2456	0.456864	0.0185887
ENSGALG00000026245		Uncharacterized protein [Source:UniProtKB/TrEMBL;Acc:R4GFX0]""	0	-0.835507	0.174953	0.0187111
ENSGALG00000017295	PTHLH	Gallus gallus parathyroid hormone-like hormone (PTHLH), transcript variant 1, mRNA. [Source:RefSeq mRNA;Acc:NM_001174106]""	0	-1.66998	-1.7223	0.0190063
ENSGALG00000022603	IGSF9	immunoglobulin superfamily, member 9 [Source:HGNC Symbol;Acc:18132]""	0	-1.04098	0.667005	0.0191231
ENSGALG00000002728	SLC16A3	Gallus gallus solute carrier family 16, member 3 (monocarboxylic acid transporter 4) (SLC16A3), mRNA. [Source:RefSeq mRNA;Acc:NM_204663]""	0	0.213222	-0.0537514	0.0191231
ENSGALG00000005310	CLSTN2	calsyntenin 2 [Source:HGNC Symbol;Acc:17448]""	0	0.228793	0.336958	0.0191352
ENSGALG00000023066	DNAJA1	Gallus gallus DnaJ (Hsp40) homolog, subfamily A, member 1 (DNAJA1), mRNA. [Source:RefSeq mRNA;Acc:NM_001012945]""	0	0.00331605	0.301372	0.0192128
ENSGALG00000007659	HYOU1	hypoxia up-regulated protein 1 precursor [Source:RefSeq peptide;Acc:NP_001006588]""	0	0.34355	0.224306	0.0192695
ENSGALG00000028442	CDK5	cyclin-dependent kinase 5 [Source:RefSeq peptide;Acc:NP_001129258]""	0	-1.16036	0.617708	0.0194108
ENSGALG00000007358	CILP	cartilage intermediate layer protein, nucleotide pyrophosphohydrolase [Source:HGNC Symbol;Acc:1980]""	0	-0.0470021	0.498898	0.0198041
ENSGALG00000022629		Uncharacterized protein [Source:UniProtKB/TrEMBL;Acc:H9L3C8]""	0	-0.903088	-0.519243	0.0198325
ENSGALG00000012023	DACT1	Gallus gallus dapper, antagonist of beta-catenin, homolog 1 (Xenopus laevis) (DACT1), mRNA. [Source:RefSeq mRNA;Acc:NM_001044692]""	0	0.475212	0.634019	0.0198524
ENSGALG00000007210		Uncharacterized protein [Source:UniProtKB/TrEMBL;Acc:E1C1I7]""	0	1.27203	0.659674	0.0198688
ENSGALG00000003767	NKD1	naked cuticle homolog 1 (Drosophila) [Source:HGNC Symbol;Acc:17045]""	0	0.763774	0.388014	0.0198688
ENSGALG00000009602	MYO3B	myosin IIIB [Source:HGNC Symbol;Acc:15576]""	0	-0.327348	0.0472712	0.0198714
ENSGALG00000009703	NDUFS7	NADH dehydrogenase (ubiquinone) Fe-S protein 7, 20kDa (NADH-coenzyme Q reductase) [Source:HGNC Symbol;Acc:7714]""	0	-0.160793	0.485218	0.0198714
ENSGALG00000000909	GFAP	glial fibrillary acidic protein [Source:HGNC Symbol;Acc:4235]""	0	-1.19736	-0.884241	0.0199455
ENSGALG00000014674	CLSTN3	calsyntenin 3 [Source:HGNC Symbol;Acc:18371]""	0	0.260165	0.0343776	0.0200755
ENSGALG00000028826	ABHD8	abhydrolase domain containing 8 [Source:HGNC Symbol;Acc:23759]""	0	-0.650934	0.371759	0.0201348
ENSGALG00000006758	C1QTNF5	C1q and tumor necrosis factor related protein 5 [Source:HGNC Symbol;Acc:14344]""	0	-0.818111	0.709126	0.0201348
ENSGALG00000027352			0	-1.20822	1.16585	0.0201348
ENSGALG00000004190	RNF34	Gallus gallus ring finger protein 34, E3 ubiquitin protein ligase (RNF34), mRNA. [Source:RefSeq mRNA;Acc:NM_001006188]""	0	0.418798	0.244367	0.0201348
ENSGALG00000013892	MAP3K5	mitogen-activated protein kinase kinase kinase 5 [Source:HGNC Symbol;Acc:6857]""	0	-0.416008	-0.138069	0.0206846
ENSGALG00000008675	SLC25A6	ADP/ATP translocase 3 [Source:RefSeq peptide;Acc:NP_989562]""	0	-0.123145	0.296269	0.0206846
ENSGALG00000012354	VOPP1	vesicular, overexpressed in cancer, prosurvival protein 1 [Source:HGNC Symbol;Acc:34518]""	0	-0.393324	-0.0774106	0.0207996
ENSGALG00000005846	MPDZ	Gallus gallus multiple PDZ domain protein (MPDZ), mRNA. [Source:RefSeq mRNA;Acc:NM_001256123]""	0	-0.261283	-0.00370863	0.020869
ENSGALG00000026147	PLVAP	plasmalemma vesicle associated protein [Source:HGNC Symbol;Acc:13635]""	0	-0.369611	0.587128	0.020869
ENSGALG00000018378	MT-ND2	NADH-ubiquinone oxidoreductase chain 2 [Source:UniProtKB/Swiss-Prot;Acc:P18937]""	0	0.153461	0.537135	0.0210345
ENSGALG00000007355		Uncharacterized protein [Source:UniProtKB/TrEMBL;Acc:E1C272]""	0	-0.067105	-0.516527	0.0210345
ENSGALG00000016330	ANGPT2	angiopoietin-2 [Source:RefSeq peptide;Acc:NP_990148]""	0	0.297563	-0.206277	0.0210861
ENSGALG00000002160	B2M	Beta-2-microglobulin [Source:UniProtKB/Swiss-Prot;Acc:P21611]""	0	-0.686478	0.299573	0.021134
ENSGALG00000024047	MYCL	v-myc avian myelocytomatosis viral oncogene lung carcinoma derived homolog [Source:HGNC Symbol;Acc:7555]""	0	1.76693	0.711343	0.0214502
ENSGALG00000008733	LPAR3	Gallus gallus lysophosphatidic acid receptor 3 (LPAR3), mRNA. [Source:RefSeq mRNA;Acc:NM_001113710]""	0	-1.42725	-0.0682641	0.021717
ENSGALG00000014528	ENO2	Gallus gallus enolase 2 (gamma, neuronal) (ENO2), mRNA. [Source:RefSeq mRNA;Acc:NM_204876]""	0	0.366209	0.0938261	0.0217415
ENSGALG00000003832	TEX264	testis expressed 264 [Source:HGNC Symbol;Acc:30247]""	0	-0.569893	0.307237	0.0218776
ENSGALG00000000327	FBN3	fibrillin 3 [Source:HGNC Symbol;Acc:18794]""	0	0.535636	0.540984	0.0219502
ENSGALG00000004879	SLC6A11	solute carrier family 6 (neurotransmitter transporter), member 11 [Source:HGNC Symbol;Acc:11044]""	0	0.0912022	-0.416008	0.021977
ENSGALG00000009612	TGFB2	transforming growth factor, beta 2 [Source:HGNC Symbol;Acc:11768]""	0	-0.0702337	-0.668427	0.0223273
ENSGALG00000011899		Uncharacterized protein [Source:UniProtKB/TrEMBL;Acc:H9KZU3]""	0	-1.42131	1.25022	0.0223984
ENSGALG00000001080	NR5A1	Gallus gallus nuclear receptor subfamily 5, group A, member 1 (NR5A1), mRNA. [Source:RefSeq mRNA;Acc:NM_205077]""	0	0.231733	2.03747	0.0224042
ENSGALG00000015345	AIM1	absent in melanoma 1 [Source:HGNC Symbol;Acc:356]""	0	-0.601945	-1.2852	0.0227825
ENSGALG00000028371			0	-2.03215	-2.12531	0.0232048
ENSGALG00000025800		Uncharacterized protein [Source:UniProtKB/TrEMBL;Acc:R4GGS6]""	0	-0.626953	-0.173605	0.0232048
ENSGALG00000010282	TMEM63B	transmembrane protein 63B [Source:HGNC Symbol;Acc:17735]""	0	0.315629	0.241054	0.0232048
ENSGALG00000015205	TYRP1	Gallus gallus tyrosinase-related protein 1 (TYRP1), mRNA. [Source:RefSeq mRNA;Acc:NM_205045]""	0	-0.265137	0.218648	0.0234743
ENSGALG00000003852	LAMC3	laminin, gamma 3 [Source:HGNC Symbol;Acc:6494]""	0	-0.096497	0.544418	0.0235465
ENSGALG00000012908	SLC13A4	solute carrier family 13 (sodium/sulfate symporter), member 4 [Source:HGNC Symbol;Acc:15827]""	0	-0.243779	0.273508	0.0235465
ENSGALG00000014983	F2R	coagulation factor II (thrombin) receptor [Source:HGNC Symbol;Acc:3537]""	0	0.312499	-0.644106	0.0235936
ENSGALG00000015954	GEM	Gallus gallus GTP binding protein overexpressed in skeletal muscle (GEM), mRNA. [Source:RefSeq mRNA;Acc:NM_213579]""	0	-0.570246	-0.558428	0.0235936
ENSGALG00000029166	UBTD1	ubiquitin domain containing 1 [Source:HGNC Symbol;Acc:25683]""	0	-1.03133	0.576948	0.0238134
ENSGALG00000025875	ALX4	Gallus gallus ALX homeobox 4 (ALX4), mRNA. [Source:RefSeq mRNA;Acc:NM_204162]""	0	0.223621	0.76071	0.0241489
ENSGALG00000016523	RS1	Gallus gallus retinoschisin 1 (RS1), mRNA. [Source:RefSeq mRNA;Acc:NM_001134975]""	0	-0.404465	0.0876002	0.024206
ENSGALG00000019894	TMEM14A	transmembrane protein 14A [Source:HGNC Symbol;Acc:21076]""	0	0.338401	-0.0758936	0.0246632
ENSGALG00000025393	Y_RNA	Y RNA [Source:RFAM;Acc:RF00019]""	0	-5.85079	-1.64697	0.0247218
ENSGALG00000026005	DIO2	deiodinase, iodothyronine, type II [Source:HGNC Symbol;Acc:2884]""	0	0.63724	0.224988	0.0251697
ENSGALG00000003574	LPCAT2	Gallus gallus lysophosphatidylcholine acyltransferase 2 (LPCAT2), mRNA. [Source:RefSeq mRNA;Acc:NM_001030568]""	0	0.50042	0.11177	0.0251697
ENSGALG00000008709	MCOLN3	mucolipin 3 [Source:HGNC Symbol;Acc:13358]""	0	-0.782427	-1.54723	0.0251788
ENSGALG00000009552		Galectin [Source:UniProtKB/TrEMBL;Acc:E1BT42]""	0	1.92068	1.8548	0.0252177
ENSGALG00000028912	SCRT2	Gallus gallus scratch homolog 2, zinc finger protein (Drosophila) (SCRT2), mRNA. [Source:RefSeq mRNA;Acc:NM_001173522]""	0	-1.01972	0.753462	0.025705
ENSGALG00000026546	STIP1	stress-induced-phosphoprotein 1 [Source:HGNC Symbol;Acc:11387]""	0	-0.728023	0.86429	0.0259439
ENSGALG00000011744	KALRN	kalirin, RhoGEF kinase [Source:HGNC Symbol;Acc:4814]""	0	0.28461	0.0155953	0.0259697
ENSGALG00000003403	ZNF385C	zinc finger protein 385C [Source:HGNC Symbol;Acc:33722]""	0	-0.455635	0.497933	0.0260039
ENSGALG00000028038		Uncharacterized protein [Source:UniProtKB/TrEMBL;Acc:R4GLX7]""	0	0.0856131	-0.532833	0.026031
ENSGALG00000027757	ARL4A	ADP-ribosylation factor-like 4A [Source:HGNC Symbol;Acc:695]""	0	-0.311804	-0.12508	0.0261517
ENSGALG00000009861	RD3	retinal degeneration 3 [Source:HGNC Symbol;Acc:19689]""	0	-0.326692	-0.0407077	0.0262753
ENSGALG00000005085	DRD4	Gallus gallus dopamine receptor D4 (DRD4), mRNA. [Source:RefSeq mRNA;Acc:NM_001142849]""	0	-0.146943	0.182625	0.0266866
ENSGALG00000000456	MRPS21	Gallus gallus mitochondrial ribosomal protein S21 (MRPS21), nuclear gene encoding mitochondrial protein, mRNA. [Source:RefSeq mRNA;Acc:NM_001277967]""	0	-1.90731	0.733639	0.0266866
ENSGALG00000002046	SYT15	synaptotagmin XV [Source:HGNC Symbol;Acc:17167]""	0	1.15585	0.258622	0.0267264
ENSGALG00000028443	CSPG5	chondroitin sulfate proteoglycan 5 precursor [Source:RefSeq peptide;Acc:NP_990050]""	0	-0.325248	0.397768	0.02697
ENSGALG00000002078	MYO9A	myosin IXA [Source:HGNC Symbol;Acc:7608]""	0	-0.32935	0.000219079	0.0274497
ENSGALG00000016520	AGBL5	ATP/GTP binding protein-like 5 [Source:HGNC Symbol;Acc:26147]""	0	-0.97521	0.517815	0.0274578
ENSGALG00000025163	MIR1627	gga-mir-1627 [Source:miRBase;Acc:MI0007356]""	0	1.65803	1.61667	0.0275085
ENSGALG00000016783	IL1R1	Gallus gallus interleukin 1 receptor, type I (IL1R1), mRNA. [Source:RefSeq mRNA;Acc:NM_205485]""	0	-0.479792	-0.983018	0.0275123
ENSGALG00000007356	MAP3K8	mitogen-activated protein kinase kinase kinase 8 [Source:HGNC Symbol;Acc:6860]""	0	1.24632	1.09958	0.0275123
ENSGALG00000028194		Uncharacterized protein [Source:UniProtKB/TrEMBL;Acc:R4GHH5]""	0	-1.8749	-0.585094	0.0279319
ENSGALG00000027887		Uncharacterized protein [Source:UniProtKB/TrEMBL;Acc:R4GKL8]""	0	-0.458932	-1.46924	0.0279335
ENSGALG00000009668	C4orf27	chromosome 4 open reading frame 27 [Source:HGNC Symbol;Acc:26051]""	0	-0.382347	-0.0769559	0.0281786
ENSGALG00000009945	CPM	carboxypeptidase M precursor [Source:RefSeq peptide;Acc:NP_001186554]""	0	-0.685367	-1.33654	0.0281786
ENSGALG00000002850	RASA2	Gallus gallus RAS p21 protein activator 2 (RASA2), mRNA. [Source:RefSeq mRNA;Acc:NM_001012929]""	0	-0.0353933	-0.370888	0.0281786
ENSGALG00000027161	TMEM167B	transmembrane protein 167B [Source:HGNC Symbol;Acc:30187]""	0	-2.18813	0.654683	0.0281786
ENSGALG00000006942	PIK3IP1	phosphoinositide-3-kinase interacting protein 1 [Source:HGNC Symbol;Acc:24942]""	0	-0.405853	-0.262554	0.0282647
ENSGALG00000003550	ARHGAP40	Gallus gallus Rho GTPase activating protein 40 (ARHGAP40), mRNA. [Source:RefSeq mRNA;Acc:NM_001145016]""	0	-0.396368	-0.334016	0.0282703
ENSGALG00000006435	UBE2B	ubiquitin-conjugating enzyme E2B [Source:HGNC Symbol;Acc:12473]""	0	0.313411	-0.106181	0.0282703
ENSGALG00000011149	PLA2R1	Gallus gallus phospholipase A2 receptor 1, 180kDa (PLA2R1), mRNA. [Source:RefSeq mRNA;Acc:NM_206983]""	0	0.694904	0.580994	0.0282838
ENSGALG00000004900	FAM101B	family with sequence similarity 101, member B [Source:HGNC Symbol;Acc:28705]""	0	-0.217752	-0.714017	0.028295
ENSGALG00000009704	CHST15	carbohydrate (N-acetylgalactosamine 4-sulfate 6-O) sulfotransferase 15 [Source:HGNC Symbol;Acc:18137]""	0	-0.224951	-0.613543	0.0284117
ENSGALG00000017812	SNORA1	Small nucleolar RNA SNORA1 [Source:RFAM;Acc:RF00408]""	0	-2.19346	-1.74126	0.0284117
ENSGALG00000008408	GAB3	GRB2-associated binding protein 3 [Source:HGNC Symbol;Acc:17515]""	0	-0.501989	-0.102241	0.0285514
ENSGALG00000010186	CAPN1	Gallus gallus calpain 1, (mu/I) large subunit (CAPN1), mRNA. [Source:RefSeq mRNA;Acc:NM_205303]""	0	-0.353096	-0.174894	0.0287708
ENSGALG00000025780	ITPRIP	inositol 1,4,5-trisphosphate receptor interacting protein [Source:HGNC Symbol;Acc:29370]""	0	-0.61751	-0.648328	0.0289012
ENSGALG00000017008	RCBTB1	regulator of chromosome condensation (RCC1) and BTB (POZ) domain containing protein 1 [Source:HGNC Symbol;Acc:18243]""	0	-0.443396	-0.584696	0.0292103
ENSGALG00000002182	NR5A2	Gallus gallus nuclear receptor subfamily 5, group A, member 2 (NR5A2), mRNA. [Source:RefSeq mRNA;Acc:NM_205078]""	0	0.673628	1.70543	0.0292352
ENSGALG00000006714	CCDC61	Gallus gallus coiled-coil domain containing 61 (CCDC61), mRNA. [Source:RefSeq mRNA;Acc:NM_001006546]""	0	-0.747783	0.20106	0.0293919
ENSGALG00000005398	HAGH	Gallus gallus hydroxyacylglutathione hydrolase (HAGH), nuclear gene encoding mitochondrial protein, mRNA. [Source:RefSeq mRNA;Acc:NM_001012789]""	0	0.286569	-0.101651	0.0296586
ENSGALG00000002009	FANCG	Gallus gallus Fanconi anemia, complementation group G (FANCG), mRNA. [Source:RefSeq mRNA;Acc:NM_204378]""	0	0.268502	-0.280129	0.0296784
ENSGALG00000002470	CYP27A1	cytochrome P450, family 27, subfamily A, polypeptide 1 [Source:HGNC Symbol;Acc:2605]""	0	-0.871324	0.214873	0.0297956
ENSGALG00000014569	PNPLA2	Gallus gallus patatin-like phospholipase domain containing 2 (PNPLA2), mRNA. [Source:RefSeq mRNA;Acc:NM_001113291]""	0	-0.418408	-0.246459	0.0297956
ENSGALG00000002667	OLFML2B	olfactomedin-like 2B [Source:HGNC Symbol;Acc:24558]""	0	-0.593072	0.0719766	0.0301662
ENSGALG00000006324	PFKFB3	6-phosphofructo-2-kinase/fructose-2,6-biphosphatase 3 [Source:HGNC Symbol;Acc:8874]""	0	0.414558	-0.0853874	0.0301662
ENSGALG00000027450	SPOCK2	sparc/osteonectin, cwcv and kazal-like domains proteoglycan (testican) 2 [Source:HGNC Symbol;Acc:13564]""	0	-1.40728	0.576964	0.0302593
ENSGALG00000021442	RLTPR	RGD motif, leucine rich repeats, tropomodulin domain and proline-rich containing [Source:HGNC Symbol;Acc:27089]""	0	-0.742278	0.563667	0.0303036
ENSGALG00000026992	SMARCA4	SWI/SNF related, matrix associated, actin dependent regulator of chromatin, subfamily a, member 4 [Source:HGNC Symbol;Acc:11100]""	0	-0.620871	0.413561	0.0303036
ENSGALG00000028204	GPX1	Gallus gallus glutathione peroxidase 1 (GPX1), mRNA. [Source:RefSeq mRNA;Acc:NM_001277853]""	0	-0.759733	0.768408	0.0308796
ENSGALG00000027059		Uncharacterized protein [Source:UniProtKB/TrEMBL;Acc:R4GF41]""	0	-1.49502	0.688303	0.0308796
ENSGALG00000010744	GALNT7	UDP-N-acetyl-alpha-D-galactosamine:polypeptide N-acetylgalactosaminyltransferase 7 (GalNAc-T7) [Source:HGNC Symbol;Acc:4129]""	0	0.342828	0.0631951	0.0308812
ENSGALG00000008559	CUL4B	cullin 4B [Source:HGNC Symbol;Acc:2555]""	0	0.269327	0.0490966	0.0309378
ENSGALG00000007588	GAD2	glutamate decarboxylase 2 (pancreatic islets and brain, 65kDa) [Source:HGNC Symbol;Acc:4093]""	0	0.29504	0.126654	0.030944
ENSGALG00000011504	TMPO	Gallus gallus thymopoietin (TMPO), mRNA. [Source:RefSeq mRNA;Acc:NM_001006235]""	0	0.152642	-0.169023	0.030944
ENSGALG00000015015	CYTL1	cytokine-like 1 [Source:HGNC Symbol;Acc:24435]""	0	-0.38572	0.364678	0.0310576
ENSGALG00000027300	ID3	DNA-binding protein inhibitor ID-3 [Source:RefSeq peptide;Acc:NP_989920]""	0	0.653045	0.844503	0.0311317
ENSGALG00000008348	PDIA3	Gallus gallus protein disulfide isomerase family A, member 3 (PDIA3), mRNA. [Source:RefSeq mRNA;Acc:NM_204110]""	0	0.296566	0.0984717	0.0311317
ENSGALG00000006348	RAPGEF3	Rap guanine nucleotide exchange factor (GEF) 3 [Source:HGNC Symbol;Acc:16629]""	0	-1.09218	-0.231947	0.0311317
ENSGALG00000014862	HMGCS1	Gallus gallus 3-hydroxy-3-methylglutaryl-CoA synthase 1 (soluble) (HMGCS1), mRNA. [Source:RefSeq mRNA;Acc:NM_205411]""	0	0.368821	0.101439	0.0311512
ENSGALG00000013507	MSL1	male-specific lethal 1 homolog (Drosophila) [Source:HGNC Symbol;Acc:27905]""	0	-0.363877	0.116251	0.0311512
ENSGALG00000010628	ACSL1	Gallus gallus acyl-CoA synthetase long-chain family member 1 (ACSL1), mRNA. [Source:RefSeq mRNA;Acc:NM_001012578]""	0	0.463001	0.0825034	0.0312451
ENSGALG00000028434		Uncharacterized protein [Source:UniProtKB/TrEMBL;Acc:R4GMF3]""	0	-2.08632	0.405001	0.0312553
ENSGALG00000007980	KCNG1	potassium voltage-gated channel, subfamily G, member 1 [Source:HGNC Symbol;Acc:6248]""	0	-0.381794	-1.64231	0.0316058
ENSGALG00000000511	KCTD20	potassium channel tetramerization domain containing 20 [Source:HGNC Symbol;Acc:21052]""	0	0.293115	0.0410354	0.0319592
ENSGALG00000008567	PACS1	phosphofurin acidic cluster sorting protein 1 [Source:HGNC Symbol;Acc:30032]""	0	-0.36297	0.0303744	0.0321706
ENSGALG00000008676	RRBP1	Gallus gallus ribosome binding protein 1 homolog 180kDa (dog) (RRBP1), mRNA. [Source:RefSeq mRNA;Acc:NM_001257346]""	0	0.263856	-0.07878	0.0321706
ENSGALG00000014697	SMAD2	Gallus gallus SMAD family member 2 (SMAD2), mRNA. [Source:RefSeq mRNA;Acc:NM_204561]""	0	0.286695	0.0245249	0.0321706
ENSGALG00000026237	ZIC2	Zic family member 2 [Source:HGNC Symbol;Acc:12873]""	0	0.244885	-2.83849	0.0321706
ENSGALG00000002287	CRB1	crumbs homolog 1 (Drosophila) [Source:HGNC Symbol;Acc:2343]""	0	0.258605	0.0329179	0.0321863
ENSGALG00000002118	KCNMB1	Gallus gallus potassium large conductance calcium-activated channel, subfamily M, beta member 1 (KCNMB1), mRNA. [Source:RefSeq mRNA;Acc:NM_204602]""	0	-2.01016	-0.666681	0.0325222
ENSGALG00000014317		Uncharacterized protein [Source:UniProtKB/TrEMBL;Acc:H9L0H5]""	0	-1.04337	0.119006	0.032591
ENSGALG00000012288	SLC16A8	Gallus gallus solute carrier family 16, member 8 (monocarboxylic acid transporter 3) (SLC16A8), mRNA. [Source:RefSeq mRNA;Acc:NM_205140]""	0	-0.347149	-0.112422	0.032591
ENSGALG00000015086	OSBPL1A	oxysterol binding protein-like 1A [Source:HGNC Symbol;Acc:16398]""	0	0.282499	-0.000619302	0.0329175
ENSGALG00000010673	SLC1A7	solute carrier family 1 (glutamate transporter), member 7 [Source:HGNC Symbol;Acc:10945]""	0	-0.361434	-0.11688	0.0329459
ENSGALG00000012013	SLC25A17	solute carrier family 25 (mitochondrial carrier; peroxisomal membrane protein, 34kDa), member 17 [Source:HGNC Symbol;Acc:10987]""	0	-0.320077	-0.021334	0.0329926
ENSGALG00000003499	MAST3	microtubule associated serine/threonine kinase 3 [Source:HGNC Symbol;Acc:19036]""	0	-0.461829	0.265491	0.033108
ENSGALG00000002020		Glutamate dehydrogenase [Source:UniProtKB/TrEMBL;Acc:F1P3F9]""	0	-0.220181	-0.367396	0.0331917
ENSGALG00000027695		Uncharacterized protein [Source:UniProtKB/TrEMBL;Acc:R4GF92]""	0	-0.648477	0.324195	0.0332339
ENSGALG00000000059	TUBB3	Gallus gallus tubulin, beta 3 class III (TUBB3), mRNA. [Source:RefSeq mRNA;Acc:NM_001031598]""	0	-0.41336	0.432852	0.0332947
ENSGALG00000023437	NQO1	NAD(P)H dehydrogenase [Source:RefSeq peptide;Acc:NP_001264548]""	0	-0.96578	0.418131	0.0332975
ENSGALG00000027851		Uncharacterized protein [Source:UniProtKB/TrEMBL;Acc:R4GIA6]""	0	-1.51027	0.460897	0.0333971
ENSGALG00000008925	TMEM203	transmembrane protein 203 [Source:HGNC Symbol;Acc:28217]""	0	-1.12399	0.44981	0.0333971
ENSGALG00000015628	MSANTD1	Myb/SANT-like DNA-binding domain containing 1 [Source:HGNC Symbol;Acc:33741]""	0	0.801983	0.743888	0.0336679
ENSGALG00000014324	SLC2A3	Gallus gallus solute carrier family 2 (facilitated glucose transporter), member 3 (SLC2A3), mRNA. [Source:RefSeq mRNA;Acc:NM_205511]""	0	0.263485	-0.00488346	0.0337109
ENSGALG00000022539	ATP5B	Gallus gallus ATP synthase, H+ transporting, mitochondrial F1 complex, beta polypeptide (ATP5B), nuclear gene encoding mitochondrial protein, mRNA. [Source:RefSeq mRNA;Acc:NM_001031391]""	0	-0.33644	0.327437	0.0339344
ENSGALG00000006501	GGT5	gamma-glutamyltransferase 5 [Source:HGNC Symbol;Acc:4260]""	0	0.323622	-0.420779	0.0348471
ENSGALG00000018810	ABHD17A	abhydrolase domain containing 17A [Source:HGNC Symbol;Acc:28756]""	0	-0.487369	0.601133	0.0349682
ENSGALG00000010614	SLC25A4	Gallus gallus solute carrier family 25 (mitochondrial carrier; adenine nucleotide translocator), member 4 (SLC25A4), nuclear gene encoding mitochondrial protein, mRNA. [Source:RefSeq mRNA;Acc:NM_001006443]""	0	0.140855	0.691608	0.0349682
ENSGALG00000025938	KIAA0513	KIAA0513 [Source:HGNC Symbol;Acc:29058]""	0	-0.213007	0.306774	0.0353355
ENSGALG00000005675	PTTG1IP	pituitary tumor-transforming 1 interacting protein [Source:HGNC Symbol;Acc:13524]""	0	-0.41132	0.293029	0.0353355
ENSGALG00000014022	UBQLN4	Gallus gallus ubiquilin 4 (UBQLN4), mRNA. [Source:RefSeq mRNA;Acc:NM_001031373]""	0	-0.127912	0.326087	0.0355668
ENSGALG00000009837	DTL	Gallus gallus denticleless E3 ubiquitin protein ligase homolog (Drosophila) (DTL), mRNA. [Source:RefSeq mRNA;Acc:NM_001031048]""	0	0.548584	0.32007	0.0359325
ENSGALG00000016017	SLC4A11	solute carrier family 4, sodium borate transporter, member 11 [Source:HGNC Symbol;Acc:16438]""	0	-0.726779	-0.410041	0.0359325
ENSGALG00000006311	HDAC7	Gallus gallus histone deacetylase 7 (HDAC7), mRNA. [Source:RefSeq mRNA;Acc:NM_001031402]""	0	-0.541128	-0.0718943	0.0360057
ENSGALG00000006448	IRF10	Gallus gallus interferon regulatory factor 10 (IRF10), mRNA. [Source:RefSeq mRNA;Acc:NM_204558]""	0	1.0692	1.78519	0.0360057
ENSGALG00000002802	PACSIN1	protein kinase C and casein kinase substrate in neurons 1 [Source:HGNC Symbol;Acc:8570]""	0	-0.352692	0.192532	0.0360725
ENSGALG00000002849	DCXR	Gallus gallus dicarbonyl/L-xylulose reductase (DCXR), mRNA. [Source:RefSeq mRNA;Acc:NM_204225]""	0	-0.691936	-0.713539	0.0360809
ENSGALG00000026295	CDR2L	cerebellar degeneration-related protein 2-like [Source:HGNC Symbol;Acc:29999]""	0	0.347476	0.36333	0.0362616
ENSGALG00000021710		Uncharacterized protein [Source:UniProtKB/TrEMBL;Acc:F1NVB9]""	0	0.190119	0.475257	0.0362616
ENSGALG00000016037	SPAG1	sperm associated antigen 1 [Source:HGNC Symbol;Acc:11212]""	0	-0.380714	-0.0678371	0.0362616
ENSGALG00000009064	FZD1	Gallus gallus frizzled family receptor 1 (FZD1), mRNA. [Source:RefSeq mRNA;Acc:NM_001030337]""	0	-0.00837956	0.47139	0.0362747
ENSGALG00000028567	MYL9	Gallus gallus myosin, light chain 9, regulatory (MYL9), mRNA. [Source:RefSeq mRNA;Acc:NM_205278]""	0	-0.565859	0.0065717	0.0362747
ENSGALG00000010434	CP	ceruloplasmin (ferroxidase) [Source:HGNC Symbol;Acc:2295]""	0	-0.00143999	-1.06977	0.0365101
ENSGALG00000002645	PIWIL1	Gallus gallus piwi-like 1 (Drosophila) (PIWIL1), mRNA. [Source:RefSeq mRNA;Acc:NM_001098852]""	0	0.509791	-1.30017	0.0366451
ENSGALG00000009879		Uncharacterized protein [Source:UniProtKB/TrEMBL;Acc:E1C1Z9]""	0	0.233458	-0.139511	0.0369827
ENSGALG00000004295	CPD	carboxypeptidase D [Source:HGNC Symbol;Acc:2301]""	0	0.00385335	-0.35514	0.0370872
ENSGALG00000002321	GOT2	Gallus gallus glutamic-oxaloacetic transaminase 2, mitochondrial (aspartate aminotransferase 2) (GOT2), nuclear gene encoding mitochondrial protein, mRNA. [Source:RefSeq mRNA;Acc:NM_205523]""	0	-0.265835	0.0316215	0.0371583
ENSGALG00000005811	COL7A1	collagen, type VII, alpha 1 [Source:HGNC Symbol;Acc:2214]""	0	-1.09516	0.880472	0.0374316
ENSGALG00000028933	MAF1	MAF1 homolog (S. cerevisiae) [Source:HGNC Symbol;Acc:24966]""	0	-0.331931	0.16475	0.0375608
ENSGALG00000027821	APC2	adenomatosis polyposis coli 2 [Source:HGNC Symbol;Acc:24036]""	0	-0.713744	0.290494	0.0377472
ENSGALG00000012163	BDNF	Gallus gallus brain-derived neurotrophic factor (BDNF), mRNA. [Source:RefSeq mRNA;Acc:NM_001031616]""	0	0.812729	-0.236972	0.0377472
ENSGALG00000002527	TMEM201	transmembrane protein 201 [Source:HGNC Symbol;Acc:33719]""	0	0.412722	0.0695482	0.0377472
ENSGALG00000015523		Uncharacterized protein [Source:UniProtKB/TrEMBL;Acc:E1C2X6]""	0	0.507931	0.247816	0.0377715
ENSGALG00000028478	CELF3	CUGBP, Elav-like family member 3 [Source:HGNC Symbol;Acc:11967]""	0	-0.564573	0.427645	0.0378538
ENSGALG00000023354	FSCN2	Gallus gallus fascin homolog 2, actin-bundling protein, retinal (Strongylocentrotus purpuratus) (FSCN2), mRNA. [Source:RefSeq mRNA;Acc:NM_001177738]""	0	-0.609764	0.865717	0.0378538
ENSGALG00000000374	RNPEP	arginyl aminopeptidase (aminopeptidase B) [Source:HGNC Symbol;Acc:10078]""	0	-0.292464	0.718436	0.0378538
ENSGALG00000021525		Uncharacterized protein [Source:UniProtKB/TrEMBL;Acc:F1NVG0]""	0	-0.664852	0.837101	0.0379982
ENSGALG00000021158	SLC7A9	Gallus gallus solute carrier family 7 (glycoprotein-associated amino acid transporter light chain, bo,+ system), member 9 (SLC7A9), mRNA. [Source:RefSeq mRNA;Acc:NM_001199133]""	0	-1.01757	-1.00983	0.0379982
ENSGALG00000009396	CAV2	Gallus gallus caveolin 2 (CAV2), mRNA. [Source:RefSeq mRNA;Acc:NM_001007086]""	0	-0.145579	-0.679934	0.038201
ENSGALG00000007679	MITF	Gallus gallus microphthalmia-associated transcription factor (MITF), mRNA. [Source:RefSeq mRNA;Acc:NM_205029]""	0	-0.229592	-0.319375	0.038201
ENSGALG00000007954		Uncharacterized protein [Source:UniProtKB/TrEMBL;Acc:F1NSI7]""	0	-0.698812	-0.0968124	0.038201
ENSGALG00000001311	ARHGAP44	Rho GTPase activating protein 44 [Source:HGNC Symbol;Acc:29096]""	0	-0.426719	0.158841	0.0382803
ENSGALG00000016014	RCAN1	Gallus gallus regulator of calcineurin 1 (RCAN1), mRNA. [Source:RefSeq mRNA;Acc:NM_001278079]""	0	-0.338601	0.0914137	0.0384219
ENSGALG00000004575	STARD8	StAR-related lipid transfer (START) domain containing 8 [Source:HGNC Symbol;Acc:19161]""	0	-0.190681	-0.863888	0.0384219
ENSGALG00000012946	FAM60A	Gallus gallus family with sequence similarity 60, member A (FAM60A), mRNA. [Source:RefSeq mRNA;Acc:NM_001030766]""	0	0.410396	-0.131876	0.0387248
ENSGALG00000005120	FBLN2	fibulin 2 [Source:HGNC Symbol;Acc:3601]""	0	-0.668982	-1.19932	0.0392577
ENSGALG00000011529	NAAA	N-acylethanolamine acid amidase [Source:HGNC Symbol;Acc:736]""	0	0.475551	0.0234706	0.0392577
ENSGALG00000021812		Uncharacterized protein [Source:UniProtKB/TrEMBL;Acc:F1P432]""	0	-0.450244	-0.903547	0.0394448
ENSGALG00000018364	MT-ND4	NADH-ubiquinone oxidoreductase chain 4 [Source:UniProtKB/Swiss-Prot;Acc:P18939]""	0	0.122686	0.446372	0.0394708
ENSGALG00000008497	SLC38A2	Gallus gallus solute carrier family 38, member 2 (SLC38A2), mRNA. [Source:RefSeq mRNA;Acc:NM_001030741]""	0	-0.0682135	-0.393871	0.0395602
ENSGALG00000004889	SLC2A1	Gallus gallus solute carrier family 2 (facilitated glucose transporter), member 1 (SLC2A1), mRNA. [Source:RefSeq mRNA;Acc:NM_205209]""	0	0.261656	-0.110015	0.0396823
ENSGALG00000007129	ALDH1A3	Gallus gallus aldehyde dehydrogenase 1 family, member A3 (ALDH1A3), mRNA. [Source:RefSeq mRNA;Acc:NM_204669]""	0	-0.175935	-1.40398	0.0397405
ENSGALG00000008908	NEUROD1	Gallus gallus neurogenic differentiation 1 (NEUROD1), mRNA. [Source:RefSeq mRNA;Acc:NM_204920]""	0	-0.899886	0.444675	0.0397761
ENSGALG00000009002	CPED1	cadherin-like and PC-esterase domain containing 1 [Source:HGNC Symbol;Acc:26159]""	0	-0.441599	-0.633846	0.0399855
ENSGALG00000000894	APCDD1	Gallus gallus adenomatosis polyposis coli down-regulated 1 (APCDD1), mRNA. [Source:RefSeq mRNA;Acc:NM_001012941]""	0	0.388472	-0.564038	0.0402677
ENSGALG00000000295	IGFN1	immunoglobulin-like and fibronectin type III domain containing 1 [Source:HGNC Symbol;Acc:24607]""	0	-1.74949	-1.24064	0.0402677
ENSGALG00000029076	TUBB	tubulin, beta class I [Source:HGNC Symbol;Acc:20778]""	0	-0.725048	0.496442	0.0402677
ENSGALG00000014770	EPB41L3	erythrocyte membrane protein band 4.1-like 3 [Source:HGNC Symbol;Acc:3380]""	0	0.214261	-0.0236393	0.0404776
ENSGALG00000027188	SREBF1	Gallus gallus sterol regulatory element binding transcription factor 1 (SREBF1), mRNA. [Source:RefSeq mRNA;Acc:NM_204126]""	0	-0.685679	0.595073	0.0405187
ENSGALG00000000184	SLC27A6	solute carrier family 27 (fatty acid transporter), member 6 [Source:HGNC Symbol;Acc:11000]""	0	-0.763643	-0.197286	0.0406909
ENSGALG00000007056	KLF6	Gallus gallus Kruppel-like factor 6 (KLF6), mRNA. [Source:RefSeq mRNA;Acc:NM_001030969]""	0	0.131296	-0.340831	0.0407274
ENSGALG00000015681	NRIP1	nuclear receptor interacting protein 1 [Source:HGNC Symbol;Acc:8001]""	0	0.375348	0.205456	0.0407345
ENSGALG00000010818	PPAP2B	Gallus gallus phosphatidic acid phosphatase type 2B (PPAP2B), mRNA. [Source:RefSeq mRNA;Acc:NM_001130488]""	0	0.202669	0.366622	0.0409943
ENSGALG00000005268	SEC22C	SEC22 vesicle trafficking protein homolog C (S. cerevisiae) [Source:HGNC Symbol;Acc:16828]""	0	-0.34287	-0.237628	0.0409943
ENSGALG00000028597	KANSL2	KAT8 regulatory NSL complex subunit 2 [Source:HGNC Symbol;Acc:26024]""	0	-0.952102	0.721632	0.0412048
ENSGALG00000009075	CD99L2	CD99 molecule-like 2 [Source:HGNC Symbol;Acc:18237]""	0	-0.0475534	0.452713	0.0412303
ENSGALG00000027884		Uncharacterized protein [Source:UniProtKB/TrEMBL;Acc:R4GK69]""	0	-0.0649677	0.344673	0.0415092
ENSGALG00000028812	CREBL2	Gallus gallus cAMP responsive element binding protein-like 2 (CREBL2), mRNA. [Source:RefSeq mRNA;Acc:NM_001278110]""	0	0.114256	-0.289413	0.0415366
ENSGALG00000006413	KIAA1199	KIAA1199 [Source:HGNC Symbol;Acc:29213]""	0	-0.510223	-0.21512	0.0415366
ENSGALG00000028367		Uncharacterized protein [Source:UniProtKB/TrEMBL;Acc:R4GKD5]""	0	-1.31177	-0.174218	0.0415366
ENSGALG00000001945	RFT1	Gallus gallus RFT1 homolog (S. cerevisiae) (RFT1), mRNA. [Source:RefSeq mRNA;Acc:NM_001142872]""	0	-0.363606	-0.472773	0.0416226
ENSGALG00000026965	TMEM115	transmembrane protein 115 [Source:HGNC Symbol;Acc:30055]""	0	-0.296544	0.387271	0.0416226
ENSGALG00000014730	ELOVL7	elongation of very long chain fatty acids protein 7 [Source:RefSeq peptide;Acc:NP_001184239]""	0	0.0308707	-1.00591	0.0416799
ENSGALG00000007205	COX6A1	Gallus gallus cytochrome c oxidase subunit VIa polypeptide 1 (COX6A1), nuclear gene encoding mitochondrial protein, transcript variant 1, mRNA. [Source:RefSeq mRNA;Acc:NM_001277509]""	0	-0.235929	0.0999287	0.0417855
ENSGALG00000011404	HOPX	Gallus gallus HOP homeobox (HOPX), mRNA. [Source:RefSeq mRNA;Acc:NM_204556]""	0	1.23361	-0.403916	0.0417855
ENSGALG00000007908	EFEMP1	EGF containing fibulin-like extracellular matrix protein 1 [Source:HGNC Symbol;Acc:3218]""	0	-0.159351	-0.481167	0.0418411
ENSGALG00000000672	SCMH1	sex comb on midleg homolog 1 (Drosophila) [Source:HGNC Symbol;Acc:19003]""	0	-0.199417	0.297989	0.0418411
ENSGALG00000012857	DENND2A	DENN/MADD domain containing 2A [Source:HGNC Symbol;Acc:22212]""	0	0.0530985	-0.21696	0.0419501
ENSGALG00000014154	NUDCD3	NudC domain containing 3 [Source:HGNC Symbol;Acc:22208]""	0	-0.206387	0.683541	0.042371
ENSGALG00000008674	RAPH1	Ras association (RalGDS/AF-6) and pleckstrin homology domains 1 [Source:HGNC Symbol;Acc:14436]""	0	0.449511	0.316572	0.0424213
ENSGALG00000026906	TMEM189	Gallus gallus transmembrane protein 189 (TMEM189), mRNA. [Source:RefSeq mRNA;Acc:NM_001205100]""	0	0.388893	0.0603208	0.042827
ENSGALG00000019017	GLTP	Gallus gallus glycolipid transfer protein (GLTP), mRNA. [Source:RefSeq mRNA;Acc:NM_001277517]""	0	-0.83078	0.362327	0.0433868
ENSGALG00000027042	FUS	Gallus gallus fused in sarcoma (FUS), mRNA. [Source:RefSeq mRNA;Acc:NM_001001531]""	0	-1.29284	0.739644	0.0434995
ENSGALG00000017238	GRM5	Gallus gallus glutamate receptor, metabotropic 5 (GRM5), mRNA. [Source:RefSeq mRNA;Acc:NM_204138]""	0	0.505383	0.304752	0.0434995
ENSGALG00000011537	PDE10A	phosphodiesterase 10A [Source:HGNC Symbol;Acc:8772]""	0	0.545996	0.497949	0.0435015
ENSGALG00000013348	OTUD7B	OTU domain containing 7B [Source:HGNC Symbol;Acc:16683]""	0	-0.417137	0.366067	0.0439338
ENSGALG00000003678	GLUL	glutamine synthetase [Source:RefSeq peptide;Acc:NP_990824]""	0	-0.135716	0.178098	0.0440851
ENSGALG00000005056	C2H3ORF75	Gallus gallus chromosome 2 open reading frame, human C3orf75 (C2H3ORF75), mRNA. [Source:RefSeq mRNA;Acc:NM_001277490]""	0	-0.0669316	-0.76746	0.044231
ENSGALG00000017010	SPRYD7	Gallus gallus SPRY domain containing 7 (SPRYD7), mRNA. [Source:RefSeq mRNA;Acc:NM_001006273]""	0	-0.333439	-0.245542	0.0442532
ENSGALG00000009971	CDC20	Gallus gallus cell division cycle 20 homolog (S. cerevisiae) (CDC20), mRNA. [Source:RefSeq mRNA;Acc:NM_001006536]""	0	-0.470674	1.06263	0.0442574
ENSGALG00000028590	MIR6643	gga-mir-6643 [Source:miRBase;Acc:MI0022462]""	0	-0.831433	0.513987	0.0442574
ENSGALG00000023684	R3HCC1L	R3H domain and coiled-coil containing 1-like [Source:HGNC Symbol;Acc:23512]""	0	-0.761824	0.715181	0.0442574
ENSGALG00000004728	RGL1	Gallus gallus ral guanine nucleotide dissociation stimulator-like 1 (RGL1), mRNA. [Source:RefSeq mRNA;Acc:NM_001031271]""	0	-0.139801	-0.304487	0.0442574
ENSGALG00000013302	SYT7	synaptotagmin VII [Source:HGNC Symbol;Acc:11514]""	0	-0.50009	0.0851407	0.0442574
ENSGALG00000005597	CNN3	calponin 3, acidic [Source:HGNC Symbol;Acc:2157]""	0	0.165641	-0.265314	0.0444047
ENSGALG00000004537	EFNB1	Gallus gallus ephrin-B1 (EFNB1), mRNA. [Source:RefSeq mRNA;Acc:NM_205035]""	0	-0.312355	0.542148	0.0444047
ENSGALG00000006883	ENTHD2	ENTH domain containing 2 [Source:HGNC Symbol;Acc:26458]""	0	-1.30326	-0.0948987	0.0445184
ENSGALG00000026606	ADTRP	androgen-dependent TFPI-regulating protein [Source:HGNC Symbol;Acc:21214]""	0	-0.258732	0.0420593	0.0446995
ENSGALG00000004653		Uncharacterized protein [Source:UniProtKB/TrEMBL;Acc:F1NG38]""	0	-0.542496	0.155497	0.0448834
ENSGALG00000028248	MAX	Protein max [Source:UniProtKB/Swiss-Prot;Acc:P52162]""	0	-1.12071	0.426991	0.0449054
ENSGALG00000015256	PAM	peptidylglycine alpha-amidating monooxygenase [Source:HGNC Symbol;Acc:8596]""	0	0.195348	-0.0645315	0.0449054
ENSGALG00000005210	WNK2	WNK lysine deficient protein kinase 2 [Source:HGNC Symbol;Acc:14542]""	0	-0.252636	0.0232041	0.0449054
ENSGALG00000027888	LAMTOR1	late endosomal/lysosomal adaptor, MAPK and MTOR activator 1 [Source:HGNC Symbol;Acc:26068]""	0	-0.333246	0.740477	0.0449743
ENSGALG00000011883	CLEC3B	Gallus gallus C-type lectin domain family 3, member B (CLEC3B), mRNA. [Source:RefSeq mRNA;Acc:NM_204666]""	0	-0.428516	-0.496711	0.0452599
ENSGALG00000004161	CCNB2	Gallus gallus cyclin B2 (CCNB2), mRNA. [Source:RefSeq mRNA;Acc:NM_001004369]""	0	-0.0132445	0.791217	0.0454249
ENSGALG00000008514	DLL4	delta-like 4 (Drosophila) [Source:HGNC Symbol;Acc:2910]""	0	-0.0553921	-0.81765	0.0454773
ENSGALG00000000652	ACOT7	acyl-CoA thioesterase 7 [Source:HGNC Symbol;Acc:24157]""	0	-0.43464	0.0642901	0.0455644
ENSGALG00000020514	STX3	syntaxin 3 [Source:HGNC Symbol;Acc:11438]""	0	-0.289057	0.124907	0.0455644
ENSGALG00000005713	NCKIPSD	NCK interacting protein with SH3 domain [Source:HGNC Symbol;Acc:15486]""	0	-0.211114	0.213008	0.0456068
ENSGALG00000028292	FAM19A4	family with sequence similarity 19 (chemokine (C-C motif)-like), member A4 [Source:HGNC Symbol;Acc:21591]""	0	-0.400682	-0.139745	0.045663
ENSGALG00000021542	SNCB	Gallus gallus synuclein, beta (SNCB), mRNA. [Source:RefSeq mRNA;Acc:NM_204671]""	0	-0.617598	0.426947	0.045663
ENSGALG00000016850	ANKRD10	Gallus gallus ankyrin repeat domain 10 (ANKRD10), mRNA. [Source:RefSeq mRNA;Acc:NM_001030815]""	0	0.0996191	-0.233591	0.0456867
ENSGALG00000011046	SNX10	Gallus gallus sorting nexin 10 (SNX10), mRNA. [Source:RefSeq mRNA;Acc:NM_001030986]""	0	-0.000305643	-0.372487	0.0456867
ENSGALG00000018803	TMEM198	transmembrane protein 198 [Source:HGNC Symbol;Acc:33704]""	0	-0.65376	0.736471	0.0456867
ENSGALG00000006950	LIMK2	Gallus gallus LIM domain kinase 2 (LIMK2), mRNA. [Source:RefSeq mRNA;Acc:NM_205115]""	0	0.24615	0.396475	0.0458438
ENSGALG00000006378	LIPA	lipase A, lysosomal acid, cholesterol esterase [Source:HGNC Symbol;Acc:6617]""	0	0.018108	-0.450275	0.0459762
ENSGALG00000010363	HERC3	Gallus gallus hect domain and RLD 3 (HERC3), mRNA. [Source:RefSeq mRNA;Acc:NM_001039298]""	0	-0.291965	-0.232889	0.0463523
ENSGALG00000024449	RAMP2	Gallus gallus receptor (G protein-coupled) activity modifying protein 2 (RAMP2), mRNA. [Source:RefSeq mRNA;Acc:NM_001105610]""	0	-0.635308	0.404667	0.0466185
ENSGALG00000001946	RSPO1	R-spondin 1; Uncharacterized protein [Source:UniProtKB/TrEMBL;Acc:E1BVU3]""	0	-0.545565	-1.25803	0.0466185
ENSGALG00000006775	TGM2	Gallus gallus transglutaminase 2 (C polypeptide, protein-glutamine-gamma-glutamyltransferase) (TGM2), mRNA. [Source:RefSeq mRNA;Acc:NM_205448]""	0	-0.359995	0.351387	0.0466185
ENSGALG00000001287	ABI3	ABI family, member 3 [Source:HGNC Symbol;Acc:29859]""	0	0.294619	1.49808	0.0468324
ENSGALG00000010610	SNX25	sorting nexin 25 [Source:HGNC Symbol;Acc:21883]""	0	0.26039	0.0540802	0.0468324
ENSGALG00000010341	XPO5	exportin-5 [Source:RefSeq peptide;Acc:NP_001264581]""	0	0.176771	-0.0757745	0.0468326
ENSGALG00000015305	NR2E1	Gallus gallus nuclear receptor subfamily 2, group E, member 1 (NR2E1), mRNA. [Source:RefSeq mRNA;Acc:NM_205170]""	0	-0.0535973	0.327688	0.0469506
ENSGALG00000028513	TMUB1	transmembrane and ubiquitin-like domain containing 1 [Source:HGNC Symbol;Acc:21709]""	0	-1.01744	1.04819	0.0469506
ENSGALG00000006211	BCL2L1	Gallus gallus BCL2-like 1 (BCL2L1), nuclear gene encoding mitochondrial protein, mRNA. [Source:RefSeq mRNA;Acc:NM_001025304]""	0	-0.492291	0.128955	0.0469645
ENSGALG00000005844	CASKIN1	CASK interacting protein 1 [Source:HGNC Symbol;Acc:20879]""	0	-0.423779	0.316947	0.0469645
ENSGALG00000004338	COL18A1	Gallus gallus collagen, type XVIII, alpha 1 (COL18A1), mRNA. [Source:RefSeq mRNA;Acc:NM_204164]""	0	-0.460354	-0.869	0.0469645
ENSGALG00000006633	TMEM243	transmembrane protein 243, mitochondrial [Source:HGNC Symbol;Acc:21707]""	0	0.401138	0.00575093	0.0469645
ENSGALG00000012118	TMEM260	transmembrane protein 260 [Source:HGNC Symbol;Acc:20185]""	0	0.526582	0.323422	0.047063
ENSGALG00000014903	ITGA2	integrin, alpha 2 (CD49B, alpha 2 subunit of VLA-2 receptor) [Source:HGNC Symbol;Acc:6137]""	0	0.390378	-0.0806867	0.0473057
ENSGALG00000009428	KIAA0247	KIAA0247 [Source:HGNC Symbol;Acc:19956]""	0	-0.336595	-0.0933089	0.0473057
ENSGALG00000027194	PMVK	phosphomevalonate kinase [Source:HGNC Symbol;Acc:9141]""	0	-2.57676	-0.144957	0.0473057
ENSGALG00000010090	FAM160A1	family with sequence similarity 160, member A1 [Source:HGNC Symbol;Acc:34237]""	0	0.506946	0.0891986	0.0473624
ENSGALG00000004463	PRSS56	protease, serine, 56 [Source:HGNC Symbol;Acc:39433]""	0	1.05445	2.83841	0.0473674
ENSGALG00000004695	ECM2	extracellular matrix protein 2, female organ and adipocyte specific [Source:HGNC Symbol;Acc:3154]""	0	-0.361149	0.333469	0.0475471
ENSGALG00000028175	GJA9	gap junction protein, alpha 9, 59kDa [Source:HGNC Symbol;Acc:19155]""	0	0.00642698	0.592009	0.0475471
ENSGALG00000028300	NELFE	negative elongation factor complex member E [Source:HGNC Symbol;Acc:13974]""	0	-0.562417	0.67008	0.0475471
ENSGALG00000016894	DNAJC3	Gallus gallus DnaJ (Hsp40) homolog, subfamily C, member 3 (DNAJC3), mRNA. [Source:RefSeq mRNA;Acc:NM_001008437]""	0	0.293465	0.17791	0.0480358
ENSGALG00000006219	PRKAG2	5'-AMP-activated protein kinase subunit gamma-2 isoform 1 [Source:RefSeq peptide;Acc:NP_001265071]""	0	-0.326203	-0.211349	0.048161
ENSGALG00000012971	CCDC170	coiled-coil domain containing 170 [Source:HGNC Symbol;Acc:21177]""	0	1.15388	0.520721	0.0482314
ENSGALG00000007273	HSPA4	heat shock 70kDa protein 4 [Source:HGNC Symbol;Acc:5237]""	0	-0.113555	0.203359	0.0482314
ENSGALG00000027043	KCNH2	potassium voltage-gated channel, subfamily H (eag-related), member 2 [Source:HGNC Symbol;Acc:6251]""	0	-0.506147	0.566726	0.0482314
ENSGALG00000003354	KCNH4	potassium voltage-gated channel, subfamily H (eag-related), member 4 [Source:HGNC Symbol;Acc:6253]""	0	-0.801768	0.0672349	0.048743
ENSGALG00000014788	CENPH	Gallus gallus centromere protein H (CENPH), mRNA. [Source:RefSeq mRNA;Acc:NM_204611]""	0	-0.388503	0.862563	0.0487502
ENSGALG00000009530	PDZRN4	PDZ domain containing ring finger 4 [Source:HGNC Symbol;Acc:30552]""	0	0.576979	0.584773	0.0488524
ENSGALG00000017186	BIRC2	Gallus gallus baculoviral IAP repeat containing 2 (BIRC2), mRNA. [Source:RefSeq mRNA;Acc:NM_001007822]""	0	0.267368	0.205589	0.0488673
ENSGALG00000004225	KDM2B	lysine (K)-specific demethylase 2B [Source:HGNC Symbol;Acc:13610]""	0	0.26084	0.0179724	0.0488673
ENSGALG00000007106	DNAH17	dynein, axonemal, heavy chain 17 [Source:HGNC Symbol;Acc:2946]""	0	0.83765	1.14134	0.0490164
ENSGALG00000015487	GJA5	Gallus gallus gap junction protein, alpha 5, 40kDa (GJA5), mRNA. [Source:RefSeq mRNA;Acc:NM_205504]""	0	-0.664283	0.121796	0.0490164
ENSGALG00000026415		Uncharacterized protein [Source:UniProtKB/TrEMBL;Acc:R4GK18]""	0	-0.364968	1.94909	0.0496265
ENSGALG00000007835	PUS10	Gallus gallus pseudouridylate synthase 10 (PUS10), mRNA. [Source:RefSeq mRNA;Acc:NM_001199449]""	0	-0.150801	-0.50373	0.0496303
ENSGALG00000009433	BAG3	BCL2-associated athanogene 3 [Source:HGNC Symbol;Acc:939]""	0	-0.0107037	0.340096	0.0497501
ENSGALG00000026890	ANGPT4	angiopoietin 4 [Source:HGNC Symbol;Acc:487]""	0	-0.339487	0.47084	0.0498071
ENSGALG00000003527	ARRDC2	arrestin domain containing 2 [Source:HGNC Symbol;Acc:25225]""	0	0.814596	1.18894	0.0498071
ENSGALG00000003059	HLF	hepatic leukemia factor [Source:HGNC Symbol;Acc:4977]""	0	-0.311047	0.0237525	0.0498071
ENSGALG00000023859	RPP25	ribonuclease P/MRP 25kDa subunit [Source:HGNC Symbol;Acc:30361]""	0	-0.430213	0.614239	0.0498071
ENSGALG00000011219	GIPR	Gallus gallus gastric inhibitory polypeptide receptor (GIPR), mRNA. [Source:RefSeq mRNA;Acc:NM_001101035]""	0	-0.472274	0.00889367	0.0498539

## Sheet: ST6
Pathway	Database	Total # Genes Measured	# Genes contributing to ES	Genes contributing to ES	ES	NES	FDR
FDMR_6h vs FDMR_0h
Cone Pathway	PID	18	14	RGS9, CNGB3, SLC24A2, PDE6C, GUCA1C, RGS9BP, LRAT, GUCA1A, GRK7, ARR3, CNGA3	-0.79	-2.07	0.005
FDMR_24h vs FDMR_6h
Cone Pathway	PID	18	14	ARR3, LRAT, GUCA1C, GUCA1A, GRK7, CNGA3, RDH5, RGS9BP, PDE6C, RGS9, GUCY2F, PDE6H, CNGB3, SLC24A2	0.74	2.03	0.02
Respiratory Electron Transport≠	Reactome	46	17	NDUFS5, NDUFS7, NDUFA1, NDUFS8, NDUFV1, NDUFB4, SDHC, NDUFB6, COX6A1, UQCRH, NDUFV3, NDUFB10, NDUFS2, NDUFB9, NDUFB8, COX6C, NDUFB1	0.58	2	0.03
Iron Uptake and Transport	Reactome	28	8	ABCG2, ATP6V0E1, SLC40A1, TF, ATP6V1H, STEAP3, CP, ATP6V1C2	-0.61	-2.03	0.04
Respiratory Electron Transport ATP Synthesis by Chemiosmotic Coupling and Heat Production by Uncoupling Proteins≠	Reactome	55	20	NDUFS5, NDUFS7, ATP5B, NDUFA1, NDUFS8, NDUFV1, NDUFB4, SDHC, NDUFB6, COX6A1, UQCRH, NDUFV3, NDUFB10, NDUFS2, NDUFB9, NDUFB8, ATP5D, ATP5H, COX6C, NDUFB1	0.55	1.94	0.04
Synthesis of PA	Reactome	17	7	PLA2G10, AGPAT9, AGPAT3, AGPAT2, PLA2G4A, PLA2G12A, GPD1	-0.69	-1.98	0.05
Citric Acid Cycle/TCA Cycle≠	Reactome	18	6	IDH2, OGDH, IDH3G, CS, SDHC, IDH3B	0.69	1.91	0.05
Triglyceride Biosynthesis≠	Reactome	31	11	DGAT2, AGPAT9, ACSL1, ELOVL2, GPD1, ACSL4, ACSL3, ELOVL7, LPIN1, AGPAT2, AGPAT3	-0.6	-2.06	0.06
Intrinsic Pathway	Biocarta	15	8	PROC, COL4A2, COL4A1, COL4A4, COL4A3, F2R, COL4A5, F5	-0.64	-1.83	0.23
FDMR_24h vs FDMR_0h
Complement Cascade≠	Reactome	16	8	C1QB, CRP, C1QA, C7, PROS1, CFI, MASP1, C2	0.78	2.18	0.004
Glucagon Type Ligand Receptors≠	Reactome	21	8	GLP1R, GHRHR, ADCYAP1, GNGT2, GHRH, GCG, VIP, GNG11	0.69	2.09	0.01
Smooth Muscle Contraction	Reactome	16	6	ACTA2, CALD1, LMOD1, MYH11, VCL, MYLK	-0.72	-2	0.04
NFkB Pathway≠	Biocarta	18	7	NFKBIA, IL1R1, TNFAIP3, RIPK1, TAB1, TNFRSF1B, TNFRSF1A	-0.72	-2.05	0.05
Histidine Metabolism	KEGG	20	12	ALDH1A3, HAL, MAOB, UROC1, MAOA, METTL6, LCMT2, TRMT11, HNMT, ASPA, LCMT1, CNDP1	-0.65	-1.95	0.07
TNFR2 Pathway≠	Biocarta	15	4	NFKBIA, TNFAIP3, RIPK1, TNFRSF1B	-0.71	-1.9	0.09
Transferrin Endocytosis and Recycling	Reactome	17	4	STEAP3, TF, ATP6V1H, ATP6V1C2	-0.64	-1.81	0.12
Iron Uptake and Transport	Reactome	28	7	STEAP3, SLC46A1, TF, ATP6V1H, CP, ABCG2, ATP6V1C2	-0.58	-1.86	0.12
Caspase Pathway≠	PID	42	12	CASP9, DFFB, ACTA1, DFFA, GSN, CRADD, CASP10, TRADD, ARHGDIB, CASP2, RIPK1, TNFRSF1A	-0.52	-1.81	0.12
Apoptosis≠	KEGG	59	24	NTRK1, DFFB, DFFA, IL1R1, TRADD, ENDOD1, TNFRSF10B, CFLAR, IL1RAP, PIK3CB, IRAK4, NGF, TNFRSF1A, CASP9, NFKBIA, PPP3CA, PPP3R1, CASP10, CASP3, PRKAR2A, CAPN2, TNFSF10, RIPK1, CAPN1	-0.49	-1.83	0.13
HIV/NEF Pathway	PID	29	13	DFFB, DFFA, CRADD, TRADD, CFLAR, TNFRSF1A, CASP9, NFKBIA, CASP3, CASP2, RIPK1, CD247, MAP3K5	-0.55	-1.78	0.13
HIV/NEF Pathway≠	Biocarta	47	13	DFFB, DFFA, GSN, CRADD, TRADD, PRKCD, TNFRSF1B, TNFRSF1A, CASP9, NFKBIA, ARHGDIB, CASP2, RIPK1	-0.51	-1.82	0.13
Death Pathway≠	Biocarta	27	9	CASP9, NFKBIA, DFFB, DFFA, CASP10, TRADD, TNFSF10, TNFRSF10B, RIPK1	-0.55	-1.75	0.16
Muscle Contraction	Reactome	30	9	ACTA2, DES, MYL1, CALD1, TNNC1, LMOD1, MYH11, VCL, MYLK	-0.54	-1.74	0.18
Nucleotide Binding Domain Leucine Rich Repeat Containing Receptor NLR Signaling Pathways	Reactome	31	10	PANX1, CASP9, P2RX7, MAPK11, RIPK2, CARD9, CASP2, TNFAIP3, NOD1, TAB1	-0.53	-1.7	0.19
Amino Acid Transport Across the Plasma Membrane	Reactome	19	7	SLC7A6, SLC7A9, SLC6A14, SLC16A10, SLC7A11, SLC38A2, SLC7A2	-0.59	-1.72	0.19
WNT Ca2 Cyclic GMP Pathway	STKE	17	5	TF, ITPR2, PDE6C, PDE6B, ITPR3	-0.6	-1.7	0.19
Retinol Metabolism≠	KEGG	17	6	RDH8, ALDH1A2, ALDH1A1, RDH5, DHRS3, BCMO1	0.67	1.88	0.19
NOD1/2 Signaling Pathway	Reactome	23	8	CASP9, MAPK11, RIPK2, CARD9, CASP2, TNFAIP3, NOD1, TAB1	-0.56	-1.69	0.2
ALK Pathway	Biocarta	26	6	BMP4, NPPB, FZD1, BMP2, SMAD6, BMP7	0.58	1.83	0.2
Intrinsic Pathway	Biocarta	15	7	F10, COL4A2, COL4A1, COL4A4, COL4A3, F2R, F5	-0.63	-1.7	0.21
Prion Diseases≠	KEGG	23	7	C1QB, C1QA, STIP1, IL6, NOTCH1, C7, HSPA5	0.62	1.84	0.23
Glypican 1 pathway	PID	23	8	LYN, HCK, TGFB2, YES1, FLT1, SRC, TGFB3, FGF2	-0.54	-1.66	0.24
NFkB Canonical Pathway	PID	18	5	NFKBIA, RIPK2, TNFAIP3, BCL10, TNFRSF1A	-0.6	-1.65	0.24
FDMR_6h vs Control
Cone Pathway*	PID	18	12	SLC24A2, PDE6H, RGS9BP, GRK7, CNGB3, PDE6C, GUCA1A, LRAT, CNGA3, GUCA1C, ARR3, RGS9	-0.81	-2.22	0.001
BARD1 Pathway	PID	26	10	BARD1, RAD50, XRCC6, RAD51, PRKDC, FANCL, CDK2, FANCA, BRCA1, FANCG	0.7	2.06	0.02
S-Phase	Reactome	85	29	PRIM2, FEN1, ORC5, ORC4, PSMD6, ORC1, PSMB2, MYC, PSMB1, GINS1, RFC5, GINS2, RFC3, RFC4, LIG1, CDC25A, PSMA5, CCNA2, CCNA1, PSMA3, PSMA1, CCNE2, CDK2, MCM3, MCM4, MCM5, DNA2, MCM6, MCM2	0.46	1.7	0.17
Glioma	KEGG	48	16	PDGFRB, PDGFRA, SHC3, PRKCB, CAMK2A, PIK3R3, PIK3CB, EGFR, PIK3CG, PIK3R5, NRAS, CDK6, E2F1, PLCG2, E2F2, KRAS	0.51	1.7	0.18
RORA Activates Circadian Expression	Reactome	21	4	PPARGC1A, CLOCK, NPAS2, ARNTL	0.6	1.7	0.18
Activation of the Pre-Replicative Complex	Reactome	25	9	ORC5, PRIM2, ORC4, ORC1, CDK2, MCM3, CDC7, MCM6, MCM2	0.59	1.71	0.19
Amine Compound SLC Transporters	Reactome	17	5	SLC6A5, SLC14A2, RHAG, SLC6A20, SLC6A2	0.64	1.72	0.2
E2F Mediated Regulation of DNA Replication	Reactome	27	8	ORC5, PRIM2, CCNA1, ORC4, RRM2, ORC1, E2F1, CDC25A	0.55	1.66	0.2
ORC1 Removal from Chromatin	Reactome	49	17	ORC5, PSMA5, CCNA2, CCNA1, ORC4, PSMA3, PSMD6, PSMA1, ORC1, PSMB2, CDK2, PSMB1, MCM3, MCM4, MCM5, MCM6, MCM2	0.51	1.71	0.2
Cholesterol Biosynthesis	Reactome	15	10	SQLE, NSDHL, HMGCS1, CYP51A1, MSMO1, DHCR24, HMGCR, DHCR7, LSS, FDFT1	0.65	1.67	0.21
Circadian Repression of Expression by REV-ERBa	Reactome	19	4	PPARGC1A, CLOCK, NPAS2, ARNTL	0.63	1.73	0.21
MYC Repress Pathway	PID	49	12	SMAD2, PDGFRB, SPI1, RBL1, SMAD3, CCL5, FTH1, MYC, ID2, IRF8, BRCA1, NDRG1	0.52	1.72	0.21
Signaling by BMP	Reactome	20	3	BMP2, SMAD6, CER1	0.61	1.68	0.21
BMP Pathway	PID	35	5	BMP4, BMP2, SMAD6, BMP7, CER1	0.56	1.74	0.22
G1/S Transition	Reactome	83	17	PRIM2, RRM2, CDC7, CDC25A, ORC5, PSMA5, CCNA2, CCNA1, ORC4, PSMA1, ORC1, MYC, CDK2, MCM3, E2F1, MCM6, MCM2	0.45	1.65	0.22
G2/M Checkpoints	Reactome	33	10	ORC5, ORC4, RFC4, ORC1, CDK2, MCM3, CDC7, MCM6, CDC25A, MCM2	0.52	1.63	0.22
M/G1 Transition	Reactome	60	18	PRIM2, CDC7, ORC5, PSMA5, ORC4, PSMA3, PSMA1, ORC1, PSMB2, CDK2, PSMB1, MCM3, E2F1, E2F2, MCM4, MCM5, MCM6, MCM2	0.47	1.64	0.22
Spliceosome	KEGG	91	52	TCERG1, RBM25, HNRNPU, SNRPD1, MAGOH, SNRPD3, BCAS2, RBM17, AQR, NCBP2, BUD31, THOC1, PRPF40A, THOC2, WBP11, PRPF4, SRSF2, SNRPG, PPIE, SRSF3, SNRPA1, SRSF4, PPIH, SNRPE, SRSF5, SRSF6, SRSF7, SLU7, SF3B4, DDX5, SF3B3, SRSF1, ZMAT2, PUF60, DHX38, SNRPB2, SRSF10, SF3B1, SF3A3, SF3A1, PRPF38B, HNRNPA3, PRPF38A, CCDC12, CDC5L, HSPA2, LSM5, HNRNPM, SNRNP40, LSM7, LSM6, SNW1	0.44	1.65	0.22
Activation of ATR In Response to Replication Stress	Reactome	28	10	ORC5, ORC4, RFC4, ORC1, CDK2, MCM3, CDC7, MCM6, CDC25A, MCM2	0.58	1.76	0.23
Assembly of the Pre-Replicative Complex	Reactome	48	16	ORC5, PSMA5, ORC4, PSMA3, PSMD6, PSMA1, ORC1, PSMB2, PSMB1, MCM3, E2F1, E2F2, MCM4, MCM5, MCM6, MCM2	0.51	1.73	0.23
DNA Replication	KEGG	28	14	RFC5, PRIM2, FEN1, RFC3, RFC4, LIG1, RFC2, POLD2, MCM3, MCM4, MCM5, DNA2, MCM6, MCM2	0.55	1.62	0.23
E2F Pathway	PID	55	14	RRM2, BRCA1, CDC25A, CCNA2, RBL1, ORC1, PLAU, MYC, CDK2, MCM3, E2F1, E2F2, E2F7, TP73	0.48	1.64	0.23
Cell Cycle	KEGG	98	28	PRKDC, BUB1B, TTK, ANAPC10, ORC5, CCNB3, ORC4, FZR1, ORC1, MYC, E2F1, E2F2, BUB1, YWHAG, SMAD2, SMAD3, PLK1, CDC7, CDC25A, CCNA2, CCNA1, RBL1, CDK6, CDK2, CDC16, MCM3, MCM6, MCM2	0.43	1.61	0.24
DNA Strand Elongation	Reactome	26	16	GINS1, RFC5, PRIM2, GINS2, FEN1, RFC3, RFC4, LIG1, RFC2, POLD2, MCM3, MCM4, MCM5, DNA2, MCM6, MCM2	0.6	1.75	0.24
Primary Immunodeficiency	KEGG	23	12	ZAP70, CD79A, CD4, PTPRC, RFXAP, TAP2, CD3E, IL7R, ICOS, IL2RG, CD3D, ADA	0.56	1.61	0.24
Transport of Mature Transcript to Cytoplasm	Reactome	43	22	SLBP, NUP205, NUP210, NUP155, NUP188, NCBP2, CPSF3, SRSF1, UPF3B, NUP85, TPR, MAGOH, SRSF2, DHX38, NUP54, SRSF4, NUP88, SRSF5, NUPL2, EIF4E, SRSF7, SRSF11	0.49	1.6	0.24
WNT/Beta Catenin Pathway	STKE	21	7	CSNK1A1, PSEN1, CER1, DKK2, NKD1, ANKRD6, DACT1	0.58	1.61	0.24
FDMR_24h vs Control
Retinol Metabolism≠	KEGG	17	9	CYP26B1, RDH8, RETSAT, ALDH1A2, RDH10, ALDH1A1, RDH5, DHRS3, BCMO1	0.76	2.11	0.005
NfKb Pathway≠	BioCarta	18	8	NFKBIA, MAP3K1, IL1R1, TRADD, TNFAIP3, RIPK1, TAB1, TNFRSF1A	-0.76	-2.16	0.02
Syndecan 2 Pathway	PID	22	7	SDCBP, CAV2, ITGA2, MMP2, SDC2, LAMA3, EZR	-0.69	-2.1	0.02
Deposition of New CENPA Containing Nucleosomes at the Centromere	Reactome	22	10	CENPH, MIS18BP1, CENPI, CENPK, H2AFX, HJURP, CASC5, CENPN, CENPO, CENPP	0.65	1.91	0.06
Effects of PIP2 Hydrolysis≠	Reactome	20	7	TRPC7, PRKCH, DGKB, ITPR2, ITPR3, DAGLB, DGKI	-0.67	-1.97	0.07
PLK1 Pathway	PID	37	15	ERCC6L, PLK1, BUB1B, NDC80, AURKA, CDC20, CENPE, TPX2, SGOL1, PRC1, KIF20A, CLSPN, ECT2, BUB1, NINL	0.58	1.89	0.07
Mitochondrial Protein Import	Reactome	39	12	CS, ATP5B, IDH3G, LDHD, COX17, PAM16, TIMM13, TIMM10, HSCB, TAZ, SLC25A6, TIMM50	0.58	1.92	0.08
Iron Uptake and Transport	Reactome	28	7	SLC46A1, TF, ATP6V1H, CYBRD1, CP, ABCG2, ATP6V1C2	-0.6	-1.92	0.1
Triglyceride Biosynthesis≠	Reactome	31	16	AGPAT6, ELOVL1, ELOVL4, AGPAT9, ACSL1, ELOVL5, LPCAT1, ACSL5, ELOVL6, ACSL4, ELOVL7, LCLAT1, GPAM, GPD1, GPD1L, LPIN1	-0.55	-1.88	0.1
Basement Membranes	NABA	34	12	LAMA5, COL18A1, COL4A2, COL4A1, COL4A4, LAMA4, COL4A3, LAMA3, LAMC1, HMCN1, NPNT, COLQ	-0.55	-1.85	0.11
ECM Receptor Interaction	KEGG	66	18	LAMA5, VWF, ITGB4, ITGA2, SDC2, LAMA4, LAMA3, TNC, LAMC1, THBS2, SV2C, COL4A2, COL4A1, COL4A4, ITGB8, SDC1, ITGB6, ITGA9	-0.48	-1.89	0.11
Cardiac-EGF Pathway	BioCarta	15	2	EDNRB, EGF	-0.59	-1.62	0.21
HIV/NEF Pathway≠	BioCarta	47	20	DFFA, MAP3K1, GSN, CRADD, TRADD, PRKCD, CFLAR, TNFRSF1B, PTK2, TNFRSF1A, CASP9, NFKBIA, CASP8, CASP3, CASP2, RIPK1, FADD, SPTAN1, PAK2, MAP3K5	-0.46	-1.68	0.21
Integrin1 Pathway	PID	54	16	LAMA5, COL18A1, VCAM1, ITGA2, LAMA4, LAMA3, TNC, LAMC1, THBS2, NPNT, COL4A1, COL4A4, COL4A3, TGFBI, JAM2, ITGA9	-0.47	-1.75	0.21
Pyruvate Metabolism≠	Reactome	17	9	PDP1, PDHA1, SLC16A1, PDP2, BSG, PDK4, SLC16A8, PDHB, SLC16A3	-0.59	-1.67	0.21
TNF Pathway≠	PID	40	16	PRKCI, MAP3K1, STAT1, TRADD, NRK, TNFAIP3, TNFRSF1A, CYLD, SMPD2, CASP8, RIPK1, TAB1, SQSTM1, MAP4K3, MAP4K4, MAP3K5	-0.49	-1.69	0.21
TNFR2 Pathway≠	BioCarta	4		NFKBIA, MAP3K1, TNFAIP3, RIPK1	-0.62	-1.68	0.21
Trail Pathway	PID	22	7	MAP3K1, CASP10, TRADD, TNFSF10, RIPK1, CFLAR, PIK3CB	-0.57	-1.74	0.21
A6B1/A6B4 Integrin Pathway	PID	39	8	LAMA5, EGF, ITGB4, LAMA4, LAMA3, CD9, LAMC1, MET	-0.48	-1.66	0.22
Apoptosis≠	KEGG	59	14	IL1R1, TRADD, EXOG, CFLAR, PIK3CB, IL1RAP, TNFRSF1A, NFKBIA, PPP3CA, CASP10, PRKAR2A, CAPN2, TNFSF10, RIPK1	-0.44	-1.69	0.22
Endothelin Pathway	PID	52	3	SLC9A3, PRKCH, EDNRB	-0.44	-1.61	0.22
Formation of Fibrin Clot Clotting Cascade	Reactome	18	4	VWF, PRCP, F3, F5	-0.59	-1.73	0.22
Histidine Metabolism	KEGG	20	10	ALDH1A3, HAL, UROC1, MAOA, LCMT2, METTL6, TRMT11, ASPA, LCMT1, CNDP1	-0.56	-1.65	0.22
Integrin A9B1 Pathway	PID	21	4	VCAM1, TNC, KCNJ15, ITGA9	-0.58	-1.72	0.22
Integrin CS Pathway	PID	15	5	ITGB4, ITGA2, ITGB8, ITGB6, ITGA9	-0.64	-1.71	0.22
NFkappaB Canonical Pathway	PID	18	7	NFKBIA, CYLD, RIPK2, TNFAIP3, ATM, BCL10, TNFRSF1A	-0.55	-1.6	0.22
Stress Pathway	BioCarta	20	8	ATF1, NFKBIA, MAP3K1, CRADD, TRADD, CASP2, RIPK1, TNFRSF1A	-0.56	-1.62	0.22
WNT Ca2 Cyclic GMP Pathway	STKE	17	6	ITPKB, TF, PDE6C, ITPR2, PDE6B, ITPR3	-0.6	-1.7	0.22
Epithelial Cell Signaling in Helicobacter Pylori Infection	KEGG	52	24	LYN, MAP2K4, ATP6V1G1, ATP6V0E1, ATP6AP1, ADAM10, NOD1, MAPK14, MAPK12, MAPK13, MAPK10, TJP1, NFKBIA, MAPK11, PTPRZ1, CASP3, ATP6V1H, PLCG1, ATP6V1D, MET, ATP6V1C1, JAM2, HBEGF, ATP6V1C2	-0.44	-1.62	0.23
HIV/NEF Pathway	PID	29	8	NFKBIA, CRADD, TRADD, CASP2, RIPK1, CFLAR, MAP3K5, TNFRSF1A	-0.5	-1.61	0.23
Integrin Cell Surface Interactions	Reactome	59	18	LAMA5, VCAM1, VWF, ITGB4, ITGA2, TNC, LAMC1, COL4A2, COL4A1, COL4A4, BSG, COL4A3, COL4A5, ITGB8, ITGB6, AMICA1, JAM2, ITGA9	-0.47	-1.75	0.23
Intrinsic Pathway	BioCarta	15	6	COL4A2, COL4A1, COL4A4, COL4A3, F2R, F5	-0.65	-1.77	0.23
Respiratory Electron Transport≠	Reactome	46	13	NDUFB9, NDUFB6, NDUFB4, NDUFA1, SDHC, COX6A1, UQCRH, NDUFS8, NDUFS7, NDUFS5, NDUFS2, NDUFV3, NDUFV1	0.51	1.76	0.23
Amino Acid Transport Across the Plasma Membrane	Reactome	19	6	SLC6A6, SLC7A5, SLC7A6, SLC16A10, SLC7A11, SLC38A2	-0.55	-1.62	0.24
IL1R Pathway	BioCarta	22	6	NFKBIA, TGFB2, MAP3K1, IL1R1, TAB1, IL1RAP	-0.53	-1.59	0.24
IL4/2 Pathway	PID	42	18	STAT5B, CEBPB, SPI1, IRS1, SHC1, ITGB3, IRS2, THY1, COL1A1, SELP, SOCS3, COL1A2, SP1, PTPN6, STAT6, JAK3, BCL2L1, IL13RA1	0.51	1.74	0.24
Transferrin Endocytosis and Recycling	Reactome	17	9	STEAP3, ATP6V1G1, TF, ATP6V0E1, TFRC, ATP6V1H, ATP6V1D, ATP6V1C1, ATP6V1C2	-0.57	-1.63	0.24
Transport of Inorganic Cations Anions and Amino Acids Oligopeptides	Reactome	61	18	SLC24A2, SLC12A4, SLC24A4, SLC15A2, SLC1A2, SLC1A4, SLC16A10, SLC7A11, SLC4A4, SLC4A7, SLC6A6, SLC7A5, SLC9A3, SLC7A6, SLC9A8, SLC17A6, SLC24A5, SLC38A2	-0.43	-1.63	0.24

## Sheet: ST7
Pathway	Database	Total # Genes Measured	# Genes contributing to ES	Genes contributing to ES	ES	NES	FDR
Correlated with Recovery Time
Complement Cascade* ≠	Reactome	16	7	C1QA, C1QB, C2, C7, CFI, MASP1, PROS1	0.65	2.22	0.02
Retinol Metabolism* ≠	KEGG	17	8	RDH8, RETSAT, ALDH1A2, RDH10, ALDH1A1, RDH5, DHRS3, BCMO1	0.57	1.96	0.12
Respiratory Electron Transport ATP Synthesis by Chemiosmotic Coupling and Heat Production By Uncoupling Proteins* ≠	Reactome	55	23	NDUFA8, NDUFB9, NDUFB8, NDUFB6, NDUFB10, NDUFA4, NDUFB5, NDUFA12, NDUFB4, NDUFA1, NDUFB1, SDHC, ATP5H, COX6C, COX6A1, UQCRH, ATP5B, NDUFS8, NDUFS7, NDUFS5, NDUFS2, NDUFV3, NDUFV1	0.41	1.93	0.12
Respiratory Electron Transport* ≠	Reactome	46	21	NDUFA8, NDUFB9, NDUFB8, NDUFB6, NDUFB10, NDUFA4, NDUFB5, NDUFA12, NDUFB4, NDUFA1, NDUFB1, SDHC, COX6C, COX6A1, UQCRH, NDUFS8, NDUFS7, NDUFS5, NDUFS2, NDUFV3, NDUFV1	0.45	1.99	0.14
HIV/NEF Pathway	BioCarta	47	20	DFFB, DFFA, MAP3K1, GSN, CRADD, TRADD, PRKCD, CFLAR, TNFRSF1B, PTK2, TNFRSF1A, NFKBIA, CASP9, MAPK8, CASP3, ARHGDIB, CASP2, RIPK1, SPTAN1, PAK2	-0.45	-1.84	0.15
Triglyceride Biosynthesis* ≠	Reactome	31	13	ELOVL1, AGPAT6, ELOVL4, AGPAT9, ELOVL5, ELOVL6, ACSL4, ELOVL7, AGPAT2, FASN, GPD1, GPD1L, LPIN1	-0.49	-1.85	0.16
Myosin Pathway	BioCarta	22	9	GNA13, ARHGEF10, ARHGEF12, ROCK1, GNAQ, ARHGEF3, ARHGEF4, ARHGEF7, MYLK	-0.53	-1.81	0.17
Apoptosis≠	KEGG	59	31	TRADD, ENDOD1, PRKX, PIK3CB, IL1RAP, CASP9, PPP3CA, PPP3CB, PPP3R1, AIFM1, CASP6, CASP10, CASP3, PRKAR2A, AKT3, CAPN2, TNFSF10, RIPK1, PRKACB, DFFB, DFFA, IL1R1, EXOG, CFLAR, IRAK4, NGF, TNFRSF1A, NFKBIA, PIK3CA, PRKAR1B, MYD88	-0.41	-1.75	0.17
Transport to the Golgi And Subsequent Modification	Reactome	30	14	SEC24B, MCFD2, SEC23A, ST6GAL1, LMAN1, MAN2A1, MGAT5, MGAT4B, MAN1C1, MGAT3, MAN1A1, B4GALT6, SEC24D, B4GALT5	-0.49	-1.8	0.17
HIV/NEF Pathway≠	PID	29	11	NFKBIA, CASP9, DFFB, DFFA, CRADD, CASP3, TRADD, CASP2, RIPK1, CFLAR, TNFRSF1A	-0.49	-1.78	0.18
Effects of PIP2 Hydrolysis≠	Reactome	20	12	TRPC7, DGKD, PRKCH, DGKB, DGKQ, PRKCE, PRKCD, ITPR2, ITPR3, DAGLB, DGKI, DGKH	-0.54	-1.75	0.18
Nuclear Events Kinase and Transcription Factor Activation*	Reactome	18	11	PPP2CA, ATF1, PPP2CB, MAPK11, RPS6KA3, DUSP3, RPS6KA5, CREB1, RPS6KA1, MAPK14, DUSP7	-0.59	-1.85	0.18
Glucagon Type Ligand Receptors≠	Reactome	21	10	GLP1R, ADCYAP1, GHRHR, GNGT2, GHRH, GNG7, GCG, VIP, GNG12, GNG11	0.51	1.83	0.18
TNF Pathway≠	PID	40	19	PRKCI, MAP3K1, STAT1, CAV1, TRADD, NRK, TNFAIP3, TNFRSF1B, TNFRSF1A, SMPD2, MADD, TAB2, RIPK1, TAB1, MAP4K5, RFFL, SQSTM1, MAP4K3, MAP4K4	-0.44	-1.77	0.19
Insulin Synthesis and Processing	Reactome	17	9	PCSK2, SLC30A7, PCSK1, KIF5B, EXOC4, RAB27A, EXOC3, MYO5A, EXOC2	-0.55	-1.76	0.19
Death Pathway≠	BioCarta	27	11	NFKBIA, CASP9, DFFB, DFFA, CASP10, CASP3, TRADD, TNFSF10, RIPK1, CFLAR, SPTAN1	-0.47	-1.7	0.2
Snare Interactions in Vesicular Transport	KEGG	27	8	STX12, SNAP47, STX16, STX7, TSNARE1, VAMP4, STX2, SNAP29	-0.48	-1.71	0.2
Syndecan-2 Pathway	PID	22	12	SDCBP, MAPK8, EPB41, CAV2, ITGA2, CASP3, MMP2, SDC2, PRKCD, LAMA3, CASK, EZR	-0.5	-1.69	0.2
Pyruvate Metabolism≠	Reactome	17	7	PDP1, PDP2, SLC16A1, BSG, PDK4, DLD, SLC16A3	-0.54	-1.72	0.2
Tumor Necrosis Factor Pathway	STKE	23	9	NFKBIA, MAP2K4, CASP3, TRADD, TNFAIP3, RIPK1, CFLAR, TNFRSF1B, TNFRSF1A	-0.48	-1.68	0.2
NFkB Pathway≠	BioCarta	18	8	NFKBIA, IL1R1, TRADD, TNFAIP3, RIPK1, TAB1, TNFRSF1B, TNFRSF1A	-0.53	-1.68	0.21
PAR1 Pathway	BioCarta	27	10	GNA13, ARHGEF10, ARHGEF12, ROCK1, GNAQ, F2R, ARHGEF3, ARHGEF4, ARHGEF7, GNAI1	-0.52	-1.86	0.21
TNFR2 Pathway≠	BioCarta	15	7	NFKBIA, MAP3K1, TNFAIP3, RIPK1, IKBKAP, TNFRSF1B, TANK	-0.55	-1.7	0.21
Caspase Pathway≠	PID	42	17	DFFB, APP, DFFA, GSN, CRADD, TRADD, PTK2, TNFRSF1A, CASP9, ACTA1, CASP10, CASP3, ARHGDIB, MADD, CASP2, RIPK1, SPTAN1	-0.42	-1.67	0.21
Glypican-1 pathway	PID	23	8	LYN, APP, HCK, TGFB2, YES1, FLT1, TGFB3, SLIT2	-0.49	-1.68	0.21
Meiotic Recombination	Reactome	21	16	BLM, H3F3B, H2AFZ, RPA1, RPA2, MRE11A, MND1, BRCA2, MLH1, MLH3, RAD50, RAD51, MSH4, RBBP8, ATM, NBN	-0.51	-1.72	0.21
Antigen Processing and Presentation	KEGG	27	13	HSPA8, CD74, HSP90AA1, HSPA5, NFYA, HSPA4, NFYC, HSPA2, CTSS, TAPBP, CD8A, CALR, B2M	0.47	1.84	0.21
Biosynthesis of Unsaturated Fatty Acids	KEGG	17	8	PECR, HADHA, ELOVL5, ELOVL6, YOD1, ACAA1, PTPLB, PTPLA	-0.55	-1.72	0.22
Prion Diseases≠	KEGG	23	7	C1QB, C1QA, STIP1, IL6, NOTCH1, HSPA5, C7	0.49	1.78	0.24

## Sheet: ST8
GO Ontology: Biological Process	0h vs NoLens	6h vs 0h	24h vs 6h	0h, 6h & 24h (FDMR overall)
Cellular component organization or biogenesis (GO:0071840)	GSN	SYT15, ACTN2, ANKRD44, ARHGAP40, ATP11A, BIRC2, CAD, CLSTN3, CLTA, DMD, EIF2D, HAS2, HYOU1, IAP3, MAP7, MED6, MYO1H, POSTN, PTPDC1, SAMM50, SAP30, SGK1, SPTBN5, ST13, SYT13, TRAK1, TSKU, WASL, WIPI1, ZFP64	PTPDC1, ST13, SGK1, RAMP2, SAP30, ACTN1, GSN, CHCHD10, WIPI1, PLS3, TIMM10, CDH22, CDH18, MAP7D1, TRAK1, CAD, PRKCZ, ARHGAP18, PAN3, MED6, CHAD, RAB33B, ATP11A, DMD, Sep-10, EPB41L3, HSPA4, TAF1B, NDUFS7, BDNF, BLZF1, ENSGALG00000003134, SEMA3D, LRTM2, LUM	ACTA2, ACTN2, APC2, ARHGAP40, BCL2L1, BDNF, BIRC2, BLZF1, BMP2, BMP3, BMP4, BMP7, CAD, CAV2, CCNB2, CDH18, CDH22, CHCHD10, CLSTN2, CLSTN3, CLTA, ECM2, EIF2D, FAM101B, FGFR1, FGFR3, FLT1, FSCN2, GLTP, HAS2, HDAC7, HYOU1, IAP3, MAP7, MAP7D1, MED6, MMP13, MYLK, PACSIN1, PAN3, PDGFRA, PDGFRB, PLS3, POSTN, PPP2R2B, RAD9, RAMP2, RFT1, SEPT10, SIK1, SULF1, SYNJ1, SYT15, SYT7, TAF1B, TGFB2, TIMM10, TNFAI…
Cellular process (GO:0009987)	BMP2, HCK, GSN, LOC417800, WNT9A, SLCO1C1, SIK1	STRBP, CREB3L2, KALRN, ENSGALG00000019077, GAB3, CSRP1, CSRP2, KIAA0319L, PPEF2, ACSL3, ACER2, ENSGALG00000022875, LDLRAP1, ACSL1, HSPH1, GAB1	NFIL3, RRBP1, PTPDC1, PDE6B, AQP9, FAR2, CREB3L2, MBNL2, ST13, PLA2G6, DEK, ATP6V1C2, ENSGALG00000019077, ENSGALG00000002638, PDK4, SGK1, KIF2C, NET1, SGMS1, ENSGALG00000012021, BMP2, ENSGALG00000004653, RAMP2, SAP30, CD82, FGFR1, RCAN1, SH2D3C, PHACTR2, DOCK1, NLK, NOS2, PER3, HCK, WNT7B, ENSGALG00000000483, PAK7, GSN, CHCHD10, ELOVL2, WIPI1, KCNMB2, FAM60A, HIC1, ASMT, FGFR2, FGL2, DRD4, PLS3, …	ACTA2, ACTN2, ADAMTS1, ADAMTSL3, APC2, AQP9, BAG3, BCL2L1, BDNF, BIRC2, BMP2, BMP3, BMP4, BMP7, CAD, CDC20, CDK5, CTGF, EFEMP1, EFNB1, EPB41L3, FAM43A, FAM60A, FGFR1, FGFR3, FLT1, FSCN2, GJA5, GJA9, GJD2, HDAC7, HSPA5, HYOU1, IAP3, ID2, ID3, IL1R1, IL1RL1, INPP5B, IQGAP2, KCTD20, KIF2C, KIFC3, LAMA4, LDLRAP1, LIMK2, LTBP2, MAOB, MPDZ, MYCL, MYLK, NET1, NR2E1, NR2E3, PAPLN, PDGFRA, PDGFRB, PDIA3, …
Localization (GO:0051179)	SLCO1C1	WASL, STRBP, ZDHHC18, KCTD7, HYOU1, MYO1H, WIPI1, SLC16A8, ARR3, SLC1A2, ABCA4, ECI2, ANKRD44, ACSL3, TRAK1, UBAP1L, RASL12, TULP1, SLC7A9, SLC29A1, CLTA, ATP11A, LAMP3, RHAG, ACTA2, ABCD2, SLC27A6, ACSL1, BLZF1, ENSGALG00000000722, ARL4A, INPP5B, SRGAP3	STRBP, PLA2G6, RAMP2, WIPI1, FAM60A, TIMM10, ARR3, PTTG1IP, ABCA4, SLC16A3, STRA6, TRAK1, ENSGALG00000014994, GLTP, TULP1, RAB33B, ATP11A, LAMP3, SYNJ1, Sep-10, NDUFS7, BLZF1, ENSGALG00000000722, SLC6A11, XPO5, ENSGALG00000003134, INPP5B, SEMA3D, SDC2	ABCA4, ABCD2, ABCG1, ABCG4, ACSL1, ACSL3, ACTA2, ACTN2, AQP1, ARL4A, ARR3, ATP11A, BLZF1, CER1, CHGA, CLTA, ECI2, GLTP, ITPR3, LAMP3, MCOLN3, MREG, MT-ND4, NDUFS7, OSBPL1A, PLA2G6, PTTG1IP, RAMP2, RASL12, RFT1, SEPT10, SLC1A2, SLC25A17, SLC27A6, SLC29A1, SLC30A8, SLC6A2, SLC9A3, SNCB, STRA6, SYNJ1, SYT15, SYT7, TIMM10, TNFAIP2, TRAK1, TTC8, TULP1, UBAP1L, VIP, WIPI1, WNK2, XPO5, ZDHHC18
Reproduction (GO:0000003)		STRBP, KDM4B, KHDRBS3	STRBP, PIWIL1, VWF, ENSGALG00000014994, KHDRBS3	PDE3A, KHDRBS3, VIP, INPP5B, GGT5, PIWIL1, VWF
Biological regulation (GO:0065007)	HCK, LOC417800, WNT9A	SYT15, ENSGALG00000000483, TSKU, HSPA5, OPN4, ENSGALG00000002395, RNF34, NLK, GLMN, MAP3K8, ENSGALG00000008040, SYT13, IAP3, WASL, PAK7, LOC417800, ASB5, SGK1, PNPLA2, CLSTN3, ENSGALG00000016251, BIRC2, GRM5, GNA13, CD82, ZFP64, ADM, HYOU1, NOS2, PTHLH	PDK4, SGK1, ENSGALG00000012021, CD82, FGFR1, RCAN1, NLK, NOS2, HCK, WNT7B, ENSGALG00000000483, PAK7, FAM60A, FGFR2, DRD4, NME1, F3, GLMN, STRA6, CALB1, SLC9A3, FLT1, ENSGALG00000014994, PTGFR, PRKCZ, KCNH6, PAN3, CHAD, RAB33B, SLC24A1, ATP11A, KCNJ15, EDNRB, RNF144A, SLC24A4, BDNF, OTUD7B, COX6A1, ITPR3, RAD9, SLC6A11, XPO5, SEMA3D, LRTM2, CAMK1G, LUM, F2RL1, HKDC1, ENSGALG00000026161	ABCG1, ACVR1C, ALCAM, ANGPT4, APC2, ARHGAP40, ARR3, ASB5, BAG3, BCL2L1, BDNF, BIRC2, BMP2, BMP3, BMP4, BMP7, CAD, CALB1, CCNB2, CD82, CER1, CHGA, CLSTN2, CLSTN3, COL1A1, CTGF, DACT1, DEK, DIO2, DOCK1, DRD4, DUSP7, ECM2, EDNRB, EFNB1, ESRRB, F2RL1, F3, FAM101B, FAM43A, FAM60A, FBXL21, FGFR1, FGFR3, FLT1, FZD1, GAB1, GAB3, GAS6, GLMN, GNA13, GNAT1, GNB1, GPR126, GRM5, GUCA1A, GUCA1B, HCK, HDAC7, HI…
Response to stimulus (GO:0050896)	BMP2, LOC417800, WNT9A	CUL4B, GRM5, KALRN, TSKU, DEK, SGK1, BMP2, HSPA5, HYOU1, CD82, PIK3R3, MCF2L2, BIRC2, NLK, GAB3, NOS2, OPN4, PER3, GPR22, GNA13, PAK7, MAP3K8, SMAD6, NCOA2, WIPI1, KCNMB2, BMP4, LOC417800, IAP3, ENSGALG00000002395, PTHLH, ENSGALG00000016251, ARHGAP40, ENSGALG00000011413, VOPP1, TRIB2, SHISA5, PDIA4, NR1D2, SNAI2, SLC30A8, HSF2, HSP90B1, BMP3, FGFR3, PDGFRA, PDIA3, PRKAG2, RGR, CTGF, P2RX6, LRTM2,…	PLA2G6, DEK, SGK1, BMP2, RAMP2, CD82, FGFR1, RCAN1, MCF2L2, NLK, NOS2, PER3, WNT7B, B2M, PAK7, WIPI1, KCNMB2, FGFR2, DRD4, F3, ENSGALG00000017040, FLT1, ENSGALG00000014994, PTGFR, PRKCZ, ARHGAP18, CHAD, RAB33B, TNFSF10, BDNF, TRAP1, OTUD7B, ITPR3, RAD9, SEMA3D, LRTM2, CAMK1G, LUM, F2RL1, RLTPR, PER2	AQP1, B2M, BCL2L1, BDNF, COL1A1, CUL4B, FBXL21, GGT5, GPR22, HIC1, HSF2, HSPA5, HYOU1, KCNMB2, LOC417800, NOS2, NR1D2, OPN4, PDIA3, PDIA4, PER2, PER3, PLA2G6, PRKAG2, PTGFR, RAD9, RAMP2, RGR, RLTPR, SLC30A8, SMAD6, SNAI2, SULF1, SYNJ1, SYT15, SYT7, TIMP2
Developmental process (GO:0032502)	BMP2, WNT9A	HHATL, STRBP, CREB3L2, TSKU, NET1, BMP2, BIRC2, CLSTN3, GAB3, MYO1H, PAK7, MAP3K8, MAOB, BMP4, PPEF2, IAP3, ACVR1C, PTHLH, ENSGALG00000009652, TRAK1, CAD, ACER2, ID2, PDIA4, MAOA, NR1D2, LDLRAP1, BMP3, FGFR3, PDGFRA, PDIA3, CTGF, LRTM2, CAMK1G, CIDEA, BMP7, GAB1, PDGFRB, WNT9A	STRBP, CREB3L2, FRMD7, PLA2G6, NET1, BMP2, RAMP2, FGFR1, PHACTR2, ZIC2, WNT7B, PAK7, HIC1, FGFR2, NME1, PPEF2, ACVR1C, FLT1, TRAK1, NEUROD1, CAD, ACER2, SPON2, PITX2, CHAD, TNFSF10, SPARCL1, BDNF, SEMA3D, LRTM2, CAMK1G, LUM, ALCAM, LAMA4	ALCAM, APC2, BCAN, BMP2, BMP3, BMP4, BMP7, CAV2, CER1, COL1A1, FAM101B, FGFR1, FGFR3, FLT1, FRMD7, GAB1, GAB3, GSN, HCK, ID2, ID3, INPP5B, MMP13, MREG, MYLK, MYO9A, NR1D2, NR5A1, NR5A2, PACSIN1, PDE6B, PDGFRA, PDGFRB, PHACTR2, PITX2, PTHLH, RAMP2, SEMA3D, SULF1, SYNJ1, TGFB2, TRAK1, TYRP1, VIT, WNT7B, WNT9A
Multicellular organismal process (GO:0032501)	CLEC3B, WNT9A	GEM, SYT15, PDE3A, STRBP, GRM5, PDE6B, CREB3L2, KALRN, TSKU, GUCA1B, ENSGALG00000019077, GPSM2, CLSTN3, NOS2, PER3, MYO1H, SYT13, GUCA1A, ARR3, SLC1A2, PTHLH, TRAK1, MYL4, PDE6C, ID2, RASL12, ENSGALG00000022875, ENSGALG00000001035, NET1, SLC24A1, NR1D2, FGFR3, TAGLN, ENSGALG00000000722, PDGFRA, INPP5B, LRTM2, GNB1, PDGFRB, WNT9A, SLC6A2, PER2, SLC24A2	BCMO1, STRBP, PDE6B, CREB3L2, ENSGALG00000019077, CRYAA, RAMP2, FGFR1, PHACTR2, NOS2, PER3, WNT7B, FGFR2, DRD4, GUCA1A, ARR3, CDH22, TYRP1, CDH18, FLT1, TRAK1, ENSGALG00000014994, PDE6C, NET1, CHAD, SLC24A1, MME, SYNJ1, BDNF, TAGLN, ENSGALG00000000722, SLC6A11, INPP5B, SEMA3D, LRTM2, ENSGALG00000027067, LUM, LAMA4, PER2	ACVR1C, APC2, ARR3, BDNF, CER1, CHGA, CLEC3B, COL1A1, CRYAA, EFEMP1, FAM101B, GNB1, GPSM2, GRM5, GUCA1A, GUCA1B, KALRN, MCF2L2, MME, MMP13, MYL4, MYLK, MYO9A, NET1, P2RX6, PDE6C, PER2, PER3, PHACTR2, PTHLH, RASL12, SLC1A2, SULF1, SYNJ1, TAGLN, VIP
Metabolic process (GO:0008152)	BMP2	NFIL3, HHATL, ABCG4, PTPDC1, CUL4B, PPP1R3C, STRBP, GRM5, ACPL2, CITED3, FAR2, ENSGALG00000006565, ZDHHC18, ST13, DEK, UGCG, ENSGALG00000002638, SGK1, KIF2C, ENSGALG00000008040, ASB5, SGMS1, BMP2, ADSS, HMGCS1, HSPA5, E2F1, ENPP2, PMVK, SAP30, PIK3R3, BIRC2, NLK, NOS2, PER3, SULF1, GNA13, ENSGALG00000000483, PAK7, SPAG1, RGS16, MAP3K8, SMAD6, NCOA2, ELOVL2, WIPI1, ADAMTS1, RNF34, ASMT, PNPLA2, MA…	NFIL3, AK1, BCMO1, RRBP1, PTPDC1, STRBP, FAR2, MBNL2, ST13, PLA2G6, DEK, ATP6V1C2, ENSGALG00000002638, PDK4, SGK1, KIF2C, SGMS1, BMP2, RAMP2, SAP30, FGFR1, RCAN1, GPT2, GGT5, NLK, NOS2, PER3, ENSGALG00000000483, PAK7, ELOVL2, WIPI1, HIC1, ASMT, DPYSL4, FGFR2, MEF2C, ENPP6, NME1, ENSGALG00000017040, PGAP3, TYRP1, GLMN, ABCA4, STRA6, FLT1, NR2E3, ENSGALG00000014994, NEUROD1, PTGFR, ETNK1, CAD, KIFC…	ABCD2, ACOT7, ACSL1, ACSL3, ADCK3, ADSS, AK1, ANPEP, APC2, ASB5, ASL1, ASMT, ATP5B, B3GALT5, BCMO1, BIRC2, BMP2, BMP3, BMP4, BMP7, CAD, CDC20, CER1, CH25H, COX6A1, CPD, CPM, CRY2, CUL4B, DEK, DGAT2, DHRS3, DIO2, DPYSL4, ECI2, EIF2D, ELOVL2, ELOVL7, ENO2, ENPP2, ESRRB, ETNK1, FAR2, FBXL21, GAD2, GFPT2, GLUL, GPT2, HAS2, HCK, HIC1, HKDC1, HMGCS1, HSF2, IAP3, ID2, ID3, INPP5B, KANSL2, KCTD20, KDM1B,…
Biological adhesion (GO:0022610)		ITGAV, NET1, POSTN, ITGA8, ENSGALG00000009652, RASL12, SSX2IP, CTGF	ITGAV, NET1, ENSGALG00000004653, VWF, FGL2, CDH22, CDH18, SSX2IP, ALCAM, LAMA4	ALCAM, ANGPT4, CDH18, CDH22, CTGF, ECM2, ITGA2, ITGA8, ITGAV, NET1, POSTN, VWF
Locomotion (GO:0040011)		TSKU, LRTM2, SRGAP3	CHAD, FAM60A, SEMA3D, LRTM2, LUM, SDC2	TSKU, CHAD, SEMA3D, LUM
Immune system process (GO:0002376)	HCK	STRBP, CREB3L2, KALRN, ENSGALG00000019077, GAB3, CSRP1, CSRP2, KIAA0319L, PPEF2, ACSL3, ACER2, ENSGALG00000022875, LDLRAP1, ACSL1, HSPH1, GAB1	STRBP, CREB3L2, PLA2G6, ENSGALG00000019077, CRYAA, HCK, PPEF2, WFIKKN2, ACER2, TNFSF10, HSPA4, OTUD7B, HAGH, RLTPR	ACER2, ACSL1, ACSL3, CRYAA, CSRP1, CSRP2, FAM43A, GAB1, GAB3, HAGH, KALRN, LDLRAP1, MCF2L2, PLA2G6, RLTPR, TNFSF10

## Sheet: ST9
Sample Number	Condition	Time	Total Counts	Unique Gene Counts	% Exonic reads
3	NoLens Control	0h Recovery	6544364	3590333	60
4	NoLens Control	0h Recovery	7667327	4351598	62
6	NoLens Control	0h Recovery	5318717	3039798	62
7	NoLens Control	0h Recovery	7697890	4333988	62
9	FD	0h Recovery	6774050	3673230	60
10	FD	0h Recovery	6368131	3447243	62
12	FD	0h Recovery	6125007	3411316	61
13	FD	0h Recovery	8408853	4816425	63
18	FD	6h Recovery	7229656	4064231	61
19	FD	6h Recovery	8218335	4631032	62
21	FD	6h Recovery	7027798	3969595	62
23	FD	6h Recovery	7615296	4319781	62
26	FD	24h Recovery	7189182	4062699	62
29	FD	24h Recovery	2674237	1553717	64
30	FD	24h Recovery	7621783	4363296	63
32	FD	24h Recovery	6550111	3762454	63

[truncated: 4 more sheets: ST10, ST11, ST12, ST13]
